# Supplementary material for: Prevalence and Characterization of CRISPR Locus 2.1 Spacers in Escherichia coli Isolates Obtained from Feces of Animals and Humans
Source: Microbiol Spectr. 2023 Jan 31;11(2):e04934-22. doi: 10.1128/spectrum.04934-22 (PMC10101085; doi:10.1128/spectrum.04934-22)
Supplement: Supplemental file 1 — Data Set S1. Download spectrum.04934-22-s0001.xlsx, XLSX file, 0.05 MB [file spectrum.04934-22-s0001.xlsx]

## Sheet: Sheet1
ID	1_1D	CRISPR start position	Repeat sequences	Spacers	CRISPR end position
Source	duck	3	GGGAGTTCTACCGCAGGGGCGGGGAACTC	CAAGTGATATCCATCATCGCATCCAGTGCGTC	63
		64	CGGTTTATCCTCGCTGACGCGGGGAACTC	TTGGTTGTTCGGCGTTTTGAAGAGAACAAAAA	124
		125	CGGTTTATCCCCGCTGGCGCGGGGAACTC	GACTCAATGGCAACCGTCACGGCCTGTCCTGG	185
		186	CGGTTTATCCCCGCTGGCGCGGGGAACTC	GCCCGTCGCCAGTTTTCCGGTCGTTTCGTCCT	246
		247	CGGTTTATCCCCGCTGGCGCGGGGAACTC	TTCCCGCGCGATTGCGATCGCCATCGTCCGAT	307
		308	CGGTTTATCCCCGCTGGCGCGGGGAACTC	TATATAAACGAGGTGAATTTATGGAAACTGTA	368
		369	CGGTTTATCCCCGCTGGCGCGGGGAACTC	CGGTCAGGGGAACAGCATAACAATTCCGTGCC	429
		430	CGGTTTATCCCCGCTGGCGCGGGGAACTC	GCTGCGCTCACCGTCGCCAGCTTTTTCCAGTA	490
		491	CGGTTTATCCCCGCTGGCGCGGGGAACTC	CAATACGACCGCGAATAAACATGATGTGATCA	551
		552	GGGTTTATCCCCGCTGGCGCGGGGAACTC	AAAACCACCGGACCTGACCATTTGAAATGAGC	612
		613	CGGTTTATCCCCGCTGGCGCGGGGAACTC	AAAACCACCGGACCTGACCATTTGAAATGAGC	673
		674	CGGTTTATCCCCGCTGGCGCGGGGAACTC	TTCATTATAAAAATCCATTTTGATTAAAGACT	734
		735	CGGTTTATCCCCGCTGGCGCGGGGAACTC	TGAGGTATTCCGCCAGGGCGGACAATTTATCA	795
		796	CGGTTTATCCCCGCTGGCGCGGGGAACTC	AAGCGCGCCCCATTTAACGCCGCTGCCGACGG	856
		857	CGGTTTATCCCCGCTGGCGCGGGGAACTC	CCTTTTGATATTCGTGAACCAGACTTTTAGTA	917
		918	CGGTTTATCCCCGCTGGCGCGGGGAACTC		946
ID	1_1G	38	GGGAGTTCTACCGCAGGGGCGGGGAACTC	CAAGTGATATCCATCATCGCATCCAGTGCGTC	98
Source	duck	99	CGGTTTATCCTCGCTGACGCGGGGAACTC	TTGGTTGTTCGGCGTTTTGAAGAGAACAAAAA	159
		160	CGGTTTATCCCCGCTGGCGCGGGGAACTC	CCCCGCTTCGCTCGAGTACCCGCTCTATATCC	220
		221	CGGTTTATCCCCGCTGGCGCGGGGAACTC	CGGAACTGGTCCAGCGTTAACCGGCGGCGGAT	281
		282	CGGTTTATCCCCGCTGGCGCGGGGAACTC	CGGTCAGGGGAACAGCATAACAATTCCGTGCC	342
		343	CGGTTTATCCCCGCTGGCGCGGGGAACTC	TTGCTGTATAGAGATTATCGGCGTGGGATTGT	403
		404	CGGTTTATCCCCGCTGGCGCGGGGAACTC		432
ID	1_1H
Source	duck	53	CGGTTTATCCCCGCTGGCGCGGGGAACTC	GACTCAATGGCAACCGTCACGGCCTGTCCTGG	113
		114	CGGTTTATCCCCGCTGGCGCGGGGAACTC	CCCCGCTTCGCTCGAGTACCCGCTCTATATCC	174
		175	CGGTTTATCCCCGCTGGCGCGGGGAACTC	GCGGTCGATTTTGCTGGCGTTGTTTCGGCTGG	235
		236	CGGTTTATCCCCGCTGGCGCGGGGAACTC	TGCATAAAAACCAGCGTGAAGAACTTTGCAGT	296
		297	CGGTTTATCCCCGCTGGCGCGGGGAACTC	GAACGCGAGATGCACCCAGGTTTGTGGGAACT	357
		358	CGGTTTATCCCCGCTGGCGCGGGGAACTC	TCATCATGACGCACGGGCGACCCGACAAGGTT	418
		419	CGGTTTATCCCCGCTGGCGCGGGGAACTC	ATAAGCCCCGGCATCAGTTGCAGCCGCGGACG	479
		480	CGGTTTATCCCCGCTGGCGCGGGGAACTC	GCCCGTCGCCAGTTTTCCGGTCGTTTCGTCCT	540
		541	CGGTTTATCCCCGCTGGCGCGGGGAACTC	TTCCCGCGCGATTGCGATCGCCATCGTCCGAT	601
		602	CGGTTTATCCCCGCTGGCGCGGGGAACTC	TATATAAACGAGGTGAATTTATGGAAACTGTA	662
		663	CGGTTTATCCCCGCTGGCGCGGGGAACTC	TTTTTATGCGTGGCAGTAAATCCCCACGTCGG	723
		724	CGGTTTATCCCCGCTGGCGCGGGGAACTC		752
ID	1_6C
Source	duck	90	CGGTTTATCCCCGCTGACGCGGGGAACAC	ACATGAATGTCGGTTCAGACCGTGTTTTTACC	150
		151	CGGTTTATCCCCGCTGGCGCGGGGAACAC	TTTAAAAGCATCAGCTAAATAATTAAAGAAAT	211
		212	CGGTTTATCCCCGCTGGCGCGGGGAACAC	GAGGCTGAACAGGGAGGGGGCTACCGGCACAG	272
		273	CGGTTTATCCCCGCTGGCGCGGGGAACAC	TTGCCAACCGCCAAAGACTGGAAAACCAATCT	333
		334	CGGTTTATCCCCGCTGACGCGGGGAACTC	GTTGGATATCGTAAGGATGAGTACATGGAAAG	394
		395	CGGTTTATCCCCGCTGACGCGGGGAACTC	CGTAACGAGCGTCGTTTTATTGCAGGAAAACA	455
		456	CGGTTTATCCCCGCTGACGCGGGGAACTC	ATCGCCGTGTCGTTTGCCGAAGTACTCAGCCA	516
		517	CGGTTTATCCCCGCTGACGCGGGGAACTC	AGTGAACGGGAACCCATCACCACCCGGCCATT	577
		578	CGGTTTATCCCCGCTGACGCGGGGAACTC		606
ID	1-6F
Source	duck	30	CGGTTTATCCTCGCTGACGCGGGGAACTC	TTGGTTGTTCGGCGTTTTGAAGAGAACAAAAA	90
		91	CGGTTTATCCCCGCTGGCGCGGGGAACTC	GACTCAATGGCAACCGTCACGGCCTGTCCTGG	151
		152	CGGTTTATCCCCGCTGGCGCGGGGAACTC	CCCCGCTTCGCTCGAGTACCCGCTCTATATCC	212
		213	CGGTTTATCCCCGCTGGCGCGGGGAACTC	TGCATAAAAACCAGCGTGAAGAACTTTGCAGT	273
		274	CGGTTTATCCCCGCTGGCGCGGGGAACTC	GAACGCGAGATGCACCCAGGTTTGTGGGAACT	334
		335	CGGTTTATCCCCGCTGGCGCGGGGAACTC	TCATCATGACGCACGGGCGACCCGACAAGGTT	395
		396	CGGTTTATCCCCGCTGGCGCGGGGAACTC	ATAAGCCCCGGCATCAGTTGCAGCCGCGGACG	456
		457	CGGTTTATCCCCGCTGGCGCGGGGAACTC	GCCCGTCGCCAGTTTTCCGGTCGTTTCGTCCT	517
		518	CGGTTTATCCCCGCTGGCGCGGGGAACTC	TTCCCGCGCGATTGCGATCGCCATCGTCCGAT	578
		579	CGGTTTATCCCCGCTGGCGCGGGGAACTC	TGAGGTATTCCGCCAGGGCGGACAATTTATCA	639
		640	CGGTTTATCCCCGCTGGCGCGGGGAACTC	AAGCGCGCCCCATTTAACGCCGCTGCCGACGG	700
		701	CGGTTTATCCCCGCTGGCGCGGGGAACTC	CCTTTTGATATTCGTGAACCAGACTTTTAGTA	761
		762	CGGTTTATCCCCGCTGGCGCGGGGAACTC		790
ID	1-6G
Source	duck	166	GAGTTCCCCGCGCCAGCGGGGATAAACCG	TACTAAAAGTCTGGTTCACGAATATCAAAAGG	226
		227	GAGTTCCCCGCGCCAGCGGGGATAAACCG	CCGTCGGCAGCGGCGTTAAATGGGGCGCGCTT	287
		288	GAGTTCCCCGCGCCAGCGGGGATAAACCG	TGATAAATTGTCCGCCCTGGCGGAATACCTCA	348
		349	GAGTTCCCCGCGCCAGCGGGGATAAACCG	ATCGGACGATGGCGATCGCAATCGCGCGGGAA	409
		410	GAGTTCCCCGCGCCAGCGGGGATAAACCG	AGGACGAAACGACCGGAAAACTGGCGACGGGC	470
		471	GAGTTCCCCGCGCCAGCGGGGATAAACCG	CGTCCGCGGCTGCAACTGATGCCGGGGCTTAT	531
		532	GAGTTCCCCGCGCCAGCGGGGATAAACCG	AACCTTGTCGGGTCGCCCGTGCGTCATGATGA	592
		593	GAGTTCCCCGCGCCAGCGGGGATAAACCG	AGTTCCCACAAACCTGGGTGCATCTCGCGTTC	653
		654	GAGTTCCCCGCGCCAGCGGGGATAAACCG	ACTGCAAAGTTCTTCACGCTGGTTTTTATGCA	714
		715	GAGTTCCCCGCGCCAGCGGGGATAAACCG	GGATATAGAGCGGGTACTCGAGCGAAGCGGGG	775
		776	GAGTTCCCCGCGCCAGCGGGGATAAACCG	CCAGGACAGGCCGTGACGGTTGCCATTGAGTC	836
		837	GAGTTCCCCGCGCCAGCGGGGATAAACCG	TTTTTGTTCTCTTCAAAACGCCGAACAACCAA	897
		898	GAGTTCCCCGCGTCAGCGAGGATAAACCG		926
ID	1-4B	14	CGGTTTATCCCCGCTGGCGCGGGGAACTC	TGCTCGCTGGAGAGTTTATTAAAATCCACTGG	74
Source	beef cow	75	CGGTTTATCCCCGCTGGCGCGGGGAACTC	GCAATCAACTAAGGGCTATGGTTGCAACCCCT	135
		136	CGGTTTATCCCCGCTGGCGCGGGGAACTC	GTTTTGATACGACCGTGTTAACGAGAAATACC	196
		197	CGGTTTATCCCCGCTGGCGCGGGGAACTC	AGCTGGATCATCAATTACATGAAATTTGACAC	257
		258	CGGTTTATCCCCGCTGGCGCGGGGAACTC	GGCGATTAGCTCTGCCAGACGCTGAGAAAAAA	318
		319	CGGTTTATCCCCGCTGGCGCGGGGAACTC	GGAGGTAAAACCAGAAACAGCATCCGCACGTC	379
		380	CGGTTTATCCCCGCTGGCGCGGGGAACTC	CGCTGTTTTGCCCTGCCGTCTGACAGCAGTAG	440
		441	CGGTTTATCCCCGCTGGCGCGGGGAACTC	GCAGAACTGAGAATTCTCAAATGGCGCGGAGT	501
		502	CGGTTTATCCCCGCTGGCGCGGGGAACTC	GAGAAAAATACTGATGCCAACGTATGATTTAC	562
		563	CGGTTTATCCCCGCTGGCGCGGGGAACTC	GTACGGCTGACACTGCGGGCAGTGCATGGAAC	623
		624	CGGTTTATCCCCGCTGGCGCGGGGAACTC	CTAATCCTCAAGGTTCATATATGGAAGCGACC	684
		685	CGGTTTATCCCCGCTGGCGCGGGGAACTC	CACAGCGCCGACGTCAGTGCCGATAATCCCGC	745
		746	CGGTTTATCCCCGCTGGCGCGGGGAACTC	ATCTGGAGACGTTGGCAGAGAGTATACGCGAG	806
		807	CGGTTTATCCCCGCTGGCGCGGGGAACTC		835
ID	1-6B
Source	beef cow	35	CGGTTTATCCTCGCTGACGCGGGGAACTCT	TGGTTGTTCGGCGTTTTGAAGAGAACAAAAA	95
		96	CGGTTTATCCCCGCTGGCGCGGGGAACTCG	ACTCAATGGCAACCGTCACGGCCTGTCCTGG	156
		157	CGGTTTATCCCCGCTGGCGCGGGGAACTCC	CCCGCTTCGCTCGAGTACCCGCTCTATATCC	217
		218	CGGTTTATCCCCGCTGGCGCGGGGAACTCC	GGCGAAAGCGGATGCGTTCACCAATGGTCAT	278
		279	CGGTTTATCCCCGCTGGCGCGGGGAACTCC	CCCGCTTCGCTCGAGTACCCGCTCTATATCC	339
		340	CGGTTTATCCCCGCTGGCGCGGGGAACTCC	AATACGACCGCGAATAAACATGATGTGATCA	400
		401	GGGTTTATCCCCGCTGGCGCGGGGAACTCA	AAACCACCGGACCTGACCATTTGAAATGAGC	461
		462	CGGTTTATCCCCGCTGGCGCGGGGAACTCA	CCATCACCAGGCACTACCGGCACTGGCTGCT	522
		523	CGGTTTATCCCCGCTGGCGCGGGGAACTCA	CCAGCGCTGGCGGGGCGGCGTAGAGCGGTAA	583
		584	CGGTTTATCCCCGCTGGCGCGGGGAACTCT		613
ID	1-4F
Source	duck	579	CGGTTTATCCCCGCTGGCGCGGGGAACTC	TCCGGGCCATCCATACACCTTCTTAACCCGGC	639
		640	CGGTTTATCCCCGCTGGCGCGGGGAACTC	ACCATCACCAGGCACTACCGGCACTGGCTGCT	700
		701	CGGTTTATCCCCGCTGGCGCGGGGAACTC	ACCAGCGCTGGCGGGGCGGCGTAGAGCGGTAA	761
		762	CGGTTTATCCCCGCTGGCGCGGGGAACTC		790
ID	1-4G
Source	duck	34	CGGTTTATTCCCGCTGGCGCGGGGAACAC	GAGGCTGAACAGGGAGGGGGCTACCGGCACAG	94
		95	CGGTTTATTCCCGCTGGCGCGGGGAACAC	TTGCCAACCGCCAAAGACTGGAAAACCAATCT	155
		156	CGGTTTATCCCCGCTGACGCGGGGAACTC	CCAACGCGACGATTTTTGCCGCCGGTTATAAG	216
		217	CGGTTTATCCCCGCTGACGCGGGGAACTC	AATGGGGTAATAATATGTCCGTGTTGCGCTCG	277
		278	CGGTTTATCCCCGCTGACGCGGGGAACTC	GACAGTCCTTAACTCATGGAGCGTGGCCCGCC	338
		339	CGGTTTATCCCCGCTGACGCGGGGAACTC	GTTGGATATCGTAAGGATGAGTACATGGAAAG	399
		400	CGGTTTATCCCCGCTGACGCGGGGAACTC	ATCGCCGTGTCGTTTGCCGAAGTACTCAGCCA	460
		461	CGGTTTATCCCCGCTGACGCGGGGAACTC	AGTGAACGGGAACCCATCCCCACCCGGCCATT	521
		522	CGGTTTATCCCCGCTGACGCGGGGAACTC	CACTTTTGTTAAAACCCGTTTTTGAGCCATGA	582
		583	CGGTTTATCCCCGCTGACGCGGGGAACTC		611
ID	1-5E
Source	duck	11	CGGTTTATCCCCGCTGGCGCGGGGAACTC	CCCCGCTTCGCTCGAGTACCCGCTCTATATCC	71
		72	CGGTTTATCCCCGCTGGCGCGGGGAACTC	GCGGTCGATTTTGCTGGCGTTGTTTCGGCTGG	132
		133	CGGTTTATCCCCGCTGGCGCGGGGAACTC	TGCATAAAAACCAGCGTGAAGAACTTTGCAGT	193
		194	CGGTTTATCCCCGCTGGCGCGGGGAACTC	GAACGCGAGATGCACCCAGGTTTGTGGGAACT	254
		255	CGGTTTATCCCCGCTGGCGCGGGGAACTC	TCATCATGACGCACGGGCGACCCGACAAGGTT	315
		316	CGGTTTATCCCCGCTGGCGCGGGGAACTC	ATAAGCCCCGGCATCAGTTGCAGCCGCGGACG	376
		377	CGGTTTATCCCCGCTGGCGCGGGGAACTC	GCCCGTCGCCAGTTTTCCGGTCGTTTCGTCCT	437
		438	CGGTTTATCCCCGCTGGCGCGGGGAACTC	TTTTTATGCGTGGCAGTAAATCCCCACGTCGG	498
		499	CGGTTTATCCCCGCTGGCGCGGGGAACTC	CGGCGAAAGCGGATGCGTTCACCAATGGTCAT	559
		560	CGGTTTATCCCCGCTGGCGCGGGGAACTC	AAACAGATTGTTCGTTTTCCCCATATTCATGA	620
		621	CGGTTTATCCCCGCTGGCGCGGGGAACTC	CCCCACGCATTGTACTCTGTGCAGGCGTAACC	681
		682	CGGTTTATCCCCGCTGGCGCGGGGAACTC	TCCGGGCCATCCATACACCTTCTTAACCCGGC	742
		743	CGGTTTATCCCCGCTGGCGCGGGGAACTC	ACCATCACCAGGCACTACCGGCACTGGCTGCT	803
		804	CGGTTTATCCCCGCTGGCGCGGGGAACTC		832
ID	1-7E
Source	duck	15	GGGAGTTCTACCGCAGGGGCGGGGAACTC	CAAGTGATATCCATCATCGCATCCAGTGCGTC	75
		76	CGGTTTATCCTCGCTGACGCGGGGAACTC	TTGGTTGTTCGGCGTTTTGAAGAGAACAAAAA	136
		137	CGGTTTATCCCCGCTGGCGCGGGGAACTC	GACTCAATGGCAACCGTCACGGCCTGTCCTGG	197
		198	CGGTTTATCCCCGCTGGGGCGGGGAACTC	CCCCGCTTCGCTCGAGTACCCGCTCTATATCC	258
		259	CGGTTTATCCCCGCTGGCGCGGGGAACTC	GCGGTCGATTTTGCTGGCGTTGTTTCGGCTGG	319
		320	CGGTTTATCCCCGCTGGCGCGGGGAACTC	GAACGCGAGATGCACCCAGGTTTGTGGGAACT	380
		381	CGGTTTATCCCCGCTGGCGCGGGGAACTC	TCATCATGACGCACGGGCGACCCGACAAGGTT	441
		442	CGGTTTATCCCCGCTGGCGCGGGGAACTC	ATAAGCCCCGGCATCAGTTGCAGCCGCGGACG	502
		503	CGGTTTATCCCCGCTGGCGCGGGGAACTC	GCCCGTCGCCAGTTTTCCGGTCGTTTCGTCCT	563
		564	CGGTTTATCCCCGCTGGCGCGGGGAACTC		592
ID	1-8E
Source	duck	14	CGGTTTATCCCCGCTAACGCGGGGAACTC	GTAGTCCATCATTCCACCTATGTCTGAACTCC	74
		75	CGGTTTATCCCCGCTGGCGCGGGGAACTC	CCGGGGGATAATGTTTACGGTCATGCGCCCCC	135
		136	CGGTTTATCCCCGCTGGCGCGGGGAACTC	ATCGTCCATATTAACAATCGTGGTGAGTTCAA	196
		197	CGGTTTATCCCCGCTGGCGCGGGGAACTC	ACTATGGCCCCGGCAAAAAACGCGCTGGTGGG	257
		258	CGGTTTATCCCCGCTGGCGCGGGGAACTC	TGGGCGGCTTGCCTTGCAGCCAGCTCCAGCAG	318
		319	CGGTTTATCCCCGCTGGCGCGGGGAACTC	AAGCTGGCTGGCAATCTCTTTCGGGGTGAGTC	379
		380	CGGTTTATCCCCGCTGGCGCGGGGAACTC	TAGTTTCCGTATCTCCGGATTTATAAAGCTGA	440
		441	CGGTTTATCCCCGCTGGCGCGGGGAACTC	GCAGGCGGCGACGCGCAGGGTATGCGCGATTCG	502
		503	CGGTTTATCCCCGCTGGCGCGGGGAACTC	GCGACCGCTCAGAAATTCCAGACCCGATCCAAA	564
		565	CGGTTTATCCCCGCTGGCGCGGGGAACTC	TCAACATTATCAATTACAACCGACAGGGAGCC	625
		626	CGGTTTATCCCCGCTGGCGCGGGGAACTC	AGCGTGTTCGGCATCACCTTTGGCTTCGGCTG	686
		687	CGGTTTATCCCCGCTGGCGCGGGGAACTC	TGCGTGAGCGTATCGCCGCGCGTCTGCGAAAG	747
		748	CGGTTTATCCCCGCTGGCGCGGGGAACTC		776
ID	1-9C
Source	duck	50	CGGTTTATCCCCGCTGGCGCGGGGAACTC	AAACAGATTGTTCGTTTTCCCCATATTCATGA	110
		111	CGGTTTATCCCCGCTGGCGCGGGGAACTC	CTTTATTCCATCCCTTAATGCTTTGATGAAAT	171
		172	CGGTTTATCCTCGCTGGCCGCCGGGAACT	CTGTTGCAGCGGCGCACCGCTGACGGACTCGCC	233
		234	CGGTTTATCCCCGCTGGCGCGGGGAACTC	CGGAACTGGTCCAGCGTTAACCGGCGGCGGAT	294
		295	CGGTTTATCCCCGCTGGCGCGGGGAACTC	GCTGCGCTCACCGTCGCCAGCTTTTTCCAGTA	355
		356	CGGTTTATCCCCGCTGGCGCGGGGAACTC	CAATACGACCGCGAATAAACATGATGTGATCA	416
		417	GGGTTTATCCCCGCTGGCGCGGGGAACTC	AAAACCACCGGACCTGACCATTTGAAATGAGC	477
		478	CGGTTTATCCCCGCTGGCGCGGGGAACTC	AGCCGGATGCTGATCGATACCGCGCATCACCG	538
		539	CGGTTTATCCCCGCTGGCGCGGGGAACTC	CCCCACGCATTGTACTCTGTGCAGGCGTAACC	599
		600	CGGTTTATCCCCGCTGGCGCGGGGAACTC	TCCGGGCCATCCATACACCTTCTTAACCCGGC	660
		661	CGGTTTATCCCCGCTGGCGCGGGGAACTC	ACCATCACCAGGCACTACCGGCACTGGCTGCT	721
		722	CGGTTTATCCCCGCTGGCGCGGGGAACTC	ACCAGCGCTGGCGGGGCGGCGTAGAGCGGTAA	782
		783	CGGTTTATCCCCGCTGGCGCGGGGAACTC		811
ID	1-9F
Source	duck	39	CGATTTATCCCCGCTGGCGCGGGGAACTC	GCCCGTCGCCAGTTTTCCGGTCGTTTCGTCCT	99
		100	CGGTTTATCCCCGCTGGCGCGGGGAACTC	AAACAGATTGTTCGTTTTCCCCATATTCATGA	160
		161	CGGTTTATCCCCGCTGGCGCGGGGAACTC	CTTTATTCCATCCCTTAATGCTTTGATGAAAT	221
		222	CGGTTTATCCCCGCTGGCGCGGGGAACTC	AATTGATTGCTGGGTGATATTAGAAAACGTCG	282
		283	CGGTTTATCCCCGCTGGCGCGGGGAACTC	ATGTAATGAATATTAAGCTTTTCACATTGTCC	343
		344	CGGTTTATCCCCGCTGGCGCGGGGAACTC	TGTTGCAGCGGCGCACCGCTGACGGACTCGCC	404
		405	CGGTTTATCCCCGCTGGCGCGGGGAACTC	CGGAACTGGTCCAGCGTTAACCGGCGGCGGAT	465
		466	CGGTTTATCCCCGCTGGCGCGGGGAACTC	CGGTCAGGGGAACAGCATAACAATTCCGTGCC	526
		527	CGGTTTATCCCCGCTGGCGCGGGGAACTC	GCTGCGCTCACCGTCGCCAGCTTTTTCCAGTA	587
		588	CGGTTTATCCCCGCTGGCGCGGGGAACTC	CAATACGACCGCGAATAAACATGATGTGATCA	648
		649	GGGTTTATCCCCGCTGGCGCGGGGAACTC	AAAACCACCGGACCTGACCATTTGAAATGAGC	709
		710	CGGTTTATCCCCGCTGGCGCGGGGAACTC	GGTGAACCCCATCACCAAGAACATGAAGCCGT	770
		771	CGGTTTATCCCCGCTGGCGCGGGGAACTC	CCTTTTGATATTCGTGAACCAGACTTTTAGTA	831
		832	CGGTTTATCCCCGCTGGCGCGGGGAACTC		860
ID	1-9H
Source	duck	175	GAGTTCCCCGCGCCAGCGGGGATAAACCG	TACTAAAAGTCTGGGTCACGAATATCAAAAGG	235
		236	GAGTTCCCCGCGCCAGCGGGGATAAACCG	ACGGCTTCATGTTCTTGGTGATGGGGTTCACC	296
		297	GAGTTCCCCGCGCCAGCGGGGATAAACCG	GCTCATTTCAAATGGTCAGGTCCGGTGGTTTT	357
		358	GAGTTCCCCGCGCCAGCGGGGATAAACCC	TGATCACATCATGTTTATTCGCGGTCGTATTG	418
		419	GAGTTCCCCGCGCCAGCGGGGATAAACCG	TACTGGAAAAAGCTGGCGACGGTGAGCGCAGC	479
		480	GAGTTCCCCGCGCCAGCGGGGATAAACCG	GGCACGGAATTGTTATGCTGTTCCCCTGACCG	540
		541	GAGTTCCCCGCGCCAGCGGGGATAAACCG	ATCCGCCGCCGGTTAACGCTGGACCAGTTCCG	601
		602	GAGTTCCCCGCGCCAGCGGGGATAAACCG	GGCGAGTCCGTCAGCGGTGCGCCGCTGCAACA	662
		663	GAGTTCCCCGCGCCAGCGGGGATAAACCG	GGACAATGTGAAAAGCTTAATATTCATTACAT	723
		724	GAGTTCCCCGCGCCAGCGGGGATAAACCG	CGACGTTTTCTAATATCACCCAGCAATCAATT	784
		785	GAGTTCCCCGCGCCAGCGGGGATAAACCG	ATTTCATCAAAGCATTAAGGGATGGAATAAAG	845
		846	GAGTTCCCCGCGCCAGCGGGGATAAACCG		874
ID	1-10G
Source	duck	163	GAGTTCCCCGCGCCAGCGGGGATAAACCG	TACTAAAAGTCTGGTTCACGAATATCAAAAGG	223
		224	GAGTTCCCCGCGCCAGCGGGGATAAACCG	ACGGCTTCATGTTCTTGGTGATGGGGTTCACC	284
		285	GAGTTCCCCGCGCCAGCGGGGATAAACCG	GCTCATTTCAAATGGTCAGGTCCGGTGGTTTT	345
		346	GAGTTCCCCGCGCCAGCGGGGATAAACCC	TGATCACATCATGTTTATTCGCGGTCGTATTG	406
		407	GAGTTCCCCGCGCCAGCGGGGATAAACCG	TACTGGAAAAAGCTGGCGACGGTGAGCGCAGC	467
		468	GAGTTCCCCGCGCCAGCGGGGATAAACCG	GGCACGGAATTGTTATGCTGTTCCCCTGACCG	528
		529	GAGTTCCCCGCGCCAGCGGGGATAAACCG	ATCCGCCGCCGGTTAACGCTGGACCAGTTCCG	589
		590	GAGTTCCCCGCGCCAGCGGGGATAAACCG	GGCGAGTCCGTCAGCGGTGCGCCGCTGCAACA	650
		651	GAGTTCCCCGCGCCAGCGGGGATAAACCG	GGACAATGTGAAAAGCTTAATATTCATTACAT	711
		712	GAGTTCCCCGCGCCAGCGGGGATAAACCG	CGACGTTTTCTAATATCACCCAGCAATCAATT	772
		773	GAGTTCCCCGCGCCAGCGGGGATAAACCG	ATTTCATCAAAGCATTAAGGGATGGAATAAAG	833
		834	GAGTTCCCCGCGCCAGCGGGGATAAACCG		862
ID	1-11E
Source	duck	38	GGGTGTTCTACCGCAGGGGCGGGGAATTC	TAAGTGATATCCCATCATCACATCCAGTGCGCC	99
		100	CGGTTTATCCCCGCTGATGCGGGGAACAC	CAGCGTCAGGCGTGAAATCTCACCGTCGTTGC	160
		161	CGGTTTATCCCTGCTGGCGCGGGGAACTC	TCGGTTCAGGCGTTGCAAACCTGGCTACCGGG	221
		222	CGGTTTATCCCCGCTAACGCGGGGAACTC	GTAGTCCATCATTCCACCTATGTCTGAACTCC	282
		283	CGGTTTATCCCCGCTGGCGCGGGGAACTC	TGTTAGTTATTGGTAATAACCCAAAGGCATCT	343
		344	CGGTTTATCCCCGCTGGCGCGGGGAACTC	CCTCCTTGATTTCTTTGATTTTTTTTCCGTAG	404
		405	CGGTTTATCCCCGCTGGCGCGGGGAACTC	AGGTTCGATACACTCGCTATTTTTCAGTGTGC	465
		466	CGGTTTATCCCCGCTGGCGCGGGGAACTC	TACTTGCTCGCGCTCTGTCATTTTCTGAAACT	526
		527	CGGTTTATCTCCGCTGGCGCGGGGAACTC	GATACTACGGCACCGGCACCAATCATCAGCCG	587
		588	CGGTTTATCCCCGCTGGCGCGGGGAACTC		616
ID	1-11F
Source	duck	27	CGATTTATCCCCGCTGGCGCGGGGAACTC	GCCCGTCGCCAGTTTTCCGGTCGTTTCGTCCT	87
		88	CGGTTTATCCCCGCTGGCGCGGGGAACTC	AAACAGATTGTTCGTTTTCCCCATATTCATGA	148
		149	CGGTTTATCCCCGCTGGCGCGGGGAACTC	CTTTATTCCATCCCTTAATGCTTTGATGAAAT	209
		210	CGGTTTATCCCCGCTGGCGCGGGGAACTC	AATTGATTGCTGGGTGATATTAGAAAACGTCG	270
		271	CGGTTTATCCCCGCTGGCGCGGGGAACTC	ATGTAATGAATATTAAGCTTTTCACATTGTCC	331
		332	CGGTTTATCCCCGCTGGCGCGGGGAACTC	TGTTGCAGCGGCGCACCGCTGACGGACTCGCC	392
		393	CGGTTTATCCCCGCTGGCGCGGGGAACTC	CGGAACTGGTCCAGCGTTAACCGGCGGCGGAT	453
		454	CGGTTTATCCCCGCTGGCGCGGGGAACTC	CGGTCAGGGGAACAGCATAACAATTCCGTGCC	514
		515	CGGTTTATCCCCGCTGGCGCGGGGAACTC	GCTGCGCTCACCGTCGCCAGCTTTTTCCAGTA	575
		576	CGGTTTATCCCCGCTGGCGCGGGGAACTC	CAATACGACCGCGAATAAACATGATGTGATCA	636
		637	GGGTTTATCCCCGCTGGCGCGGGGAACTC	AAAACCACCGGACCTGACCATTTGAAATGAGC	697
		698	CGGTTTATCCCCGCTGGCGCGGGGAACTC	GGTGAACCCCATCACCAAGAACATGAAGCCGT	758
		759	CGGTTTATCCCCGCTGGCGCGGGGAACTC	CCTTTTGATATTCGTGAACCAGACTTTTAGTA	819
		820	CGGTTTATCCCCGCTGGCGCGGGGAACTC		848
ID	1-11G
Source	duck	23	CGGTTTATCCCCGCTGGCGCGGGAACTCA	AACAGATTGTTCGTTTTCCCCATATTCATGA	82
		83	CGGTTTATCCCCGCTGGCGCGGGGAACTC	CTTTATTCCATCCCTTAATGCTTTGATGAAAT	143
		144	CGGTTTATCCCCGCTGGCGCGGGGAACTC	AATTGATTGCTGGGTGATATTAGAAAACGTCG	204
		205	CGGTTTATCCCCGCTGGCGCGGGGAACTC	ATGTAATGAATATTAAGCTTTTCACATTGTCC	265
		266	CGGTTTATCCCCGCTGGCGCGGGGAACTC	TGTTGCAGCGGCGCACCGCTGACGGACTCGCC	326
		327	CGGTTTATCCCCGCTGGCGCGGGGAACTC	CGGAACTGGTCCAGCGTTAACCGGCGGCGGAT	387
		388	CGGTTTATCCCCGCTGGCGCGGGGAACTC	CGGTCAGGGGAACAGCATAACAATTCCGTGCC	448
		449	CGGTTTATCCCCGCTGGCGCGGGGAACTC	GCTGCGCTCACCGTCGCCAGCTTTTTCCAGTA	509
		510	CGGTTTATCCCCGCTGGCGCGGGGAACTC	CAATACGACCGCGAATAAACATGATGTGATCA	570
		571	GGGTTTATCCCCGCTGGCGCGGGGAACTC	AAAACCACCGGACCTGACCATTTGAAATGAGC	631
		632	CGGTTTATCCCCGCTGGCGCGGGGAACTC	GGTGAACCCCATCACCAAGAACATGAAGCCGT	692
		693	CGGTTTATCCCCGCTGGCGCGGGGAACTC	CCTTTTGATATTCGTGAACCAGACTTTTAGTA	753
		754	CGGTTTATCCCCGCTGGCGCGGGGAACTC		782
ID	1-11H
Source	duck	36	CGGTTTATCCCCGCTGGCGCGGGGAACTC	CTTTATTCCATCCCTTAATGCTTTGATGAAAT	96
		97	CGGTTTATCCCCGCTGGCGCGGGGAACTC	AATTGATTGCTGGGTGATATTAGAAAACGTCG	157
		158	CGGTTTATCCCCGCTGGCGCGGGGAACTC	ATGTAATGAATATTAAGCTTTTCACATTGTCC	218
		219	CGGTTTATCCCCGCTGGCGCGGGGAACTC	TGTTGCAGCGGCGCACCGCTGACGGACTCGCC	279
		280	CGGTTTATCCCCGCTGGCGCGGGGAACTC	CGGAACTGGTCCAGCGTTAACCGGCGGCGGAT	340
		341	CGGTTTATCCCCGCTGGCGCGGGGAACTC	CGGTCAGGGGAACAGCATAACAATTCCGTGCC	401
		402	CGGTTTATCCCCGCTGGCGCGGGGAACTC	GCTGCGCTCACCGTCGCCAGCTTTTTCCAGTA	462
		463	CGGTTTATCCCCGCTGGCGCGGGGAACTC	CAATACGACCGCGAATAAACATGATGTGATCA	523
		524	GGGTTTATCCCCGCTGGCGCGGGGAACTC	AAAACCACCGGACCTGACCATTTGAAATGAGC	584
		585	CGGTTTATCCCCGCTGGCGCGGGGAACTC	GGTGAACCCCATCACCAAGAACATGAAGCCGT	645
		646	CGGTTTATCCCCGCTGGCGCGGGGAACTC	CCTTTTGATATTCGTGAACCAGACTTTTAGTA	706
		707	CGGTTTATCCCCGCTGGCGCGGGGAACTC		735
ID	1-12D
Source	duck	29	GGGAGTTCTACCGCAGGGGCGGGGAACTC	CAAGTGATATCCATCATCGCATCCGTGCGTC	88
		89	CGGTTTATCCTCGCTGACGCGGGGAACTC	TTGGTTGTTCGGCGTTTTGAAGAGAACAAAAA	149
		150	CGGTTTATCCCCGCTGGCGCGGGGAACTC	GACTCAATGGCAACCGTCACGGGCTGTCCGGG	210
		211	CGGTTTATCCCCGCTGGCGCGGGGAACTC	CCCCGCTTCGCTCGAGTACCCGCTCTATATCC	271
		272	CGGTTTATCCCCGCTGGCGCGGGGAACTC	GCGGTCGATTTTGCTGGCGTTGTTTCGGCTGG	332
		333	CGGTTTATCCCCGCTGGCGCGGGGAACTC	TGCATAAAAACCAGCGTGAATAACTTTGCACT	393
		394	CGGTTTATCCCCGCTGGCGCGGGGAACTC	GAACGCGAGATGCACCCAGGTTTGTGGGAACT	454
		455	CGGTTTATCCCCGCTGGCGCGGGGAACTA	GAACGCGAGATGCACCCAGGTTTGTGGGAACT	515
		516	CGGTTTATCCCCGCTGGCGCGGGGAACTC		544
ID	1-12F
Source	duck	26	CGGTTTATCCCCGCTGGCGCGGGGAACTC	CTTTATTCCATCCCTTAATGCTCTGATGAAAT	86
		87	CGGTTTATCCCCGCTGGCGCGGGGAACTC	AATTGATTGCTGGGTGATATTAGAAAACGTCG	147
		148	CGGTTTATCCCCGCTGGCGCGGGGAACTC	ATGTAATGAATATTAAGCTTTTCACATTGTCC	208
		209	CGGTTTATCCCCGCTGGCGCGGGGAACTC	TGTTGCAGCGGCGCACCGCTGACGGACTCGCC	269
		270	CGGTTTATCCCCGCTGGCGCGGGGAACTC	CGGAACTGGTCCAGCGTTAACCGGCGGCGGAT	330
		331	CGGTTTATCCCCGCTGGCGCGGGGAACTC	CGGTCAGGGGAACAGCATAACAATTCCGTGCC	391
		392	CGGTTTATCCCCGCTGGCGCGGGGAACTC	GCTGCGCTCACCGTCGCCAGCTTTTTCCAGTA	452
		453	CGGTTTATCCCCGCTGGCGCGGGGAACTC	CAATACGACCGCGAATAAACATGATGTGATCA	513
		514	GGGTTTATCCCCGCTGGCGCGGGGAACTC	AAAACCACCGGACCTGACCATTTGAAATGAGC	574
		575	CGGTTTATCCCCGCTGGCGCGGGGAACTC	GGTGAACCCCATCACCAAGAACATGAAGCCGT	635
		636	CGGTTTATCCCCGCTGGCGCGGGGAACTC	CCTTTTGATATTCGTGAACCAGACTTTTAGTA	696
		697	CGGTTTATCCCCGCTGGCGCGGGGAACTC		725
ID	1-12G
Source	duck	8	CGGTTTATCCCCGCTGGCGCGGGGAACTC	TCATCATGACGCACGGGCGACCCGACAAGGTT	68
		69	CGGTTTATCCCCGCTGGCGCGGGGAACTC	ATAAGCCCCGGCATCAGTTGCAGCCGCGGACG	129
		130	CGGTTTATCCCCGCTGGCGCGGGGAACTC	GCCCGTCGCCAGTTTTCCGGTCGTTTCGTCCT	190
		191	CGGTTTATCCCCGCTGGCGCGGGGAACTC	TTCCCGCGCGATTGCGATCGCCATCGTCCGAT	251
		252	CGGTTTATCCCCGCTGGCGCGGGGAACTC	TATATAAACGAGGTGAATTTATGGAAACTGTA	312
		313	CGGTTTATCCCCGCTGGCGCGGGGAACTC	TTTTTATGCGTGGCAGTAAATCCCCACGTCGG	373
		374	CGGTTTATCCCCGCTGGCGCGGGGAACTC	CGGCGAAAGCGGATGCGTTCACCAATGGTCAT	434
		435	CGGTTTATCCCCGCTGGCGCGGGGAACTC	CGGTCAGGGGAACAGCATAACAATTCCGTGCC	495
		496	CGGTTTATCCCCGCTGGCGCGGGGAACTC	AAAACCACCGGACCTGACCATTTGAAATGAGC	556
		557	CGGTTTATCCCCGCTGGCGCGGGGAACTC	AGCCGGATGCTGATCGATACCGCGCATCACCG	617
		618	CGGTTTATCCCCGCTGGCGCGGGGAACTC	CCCCACGCATTGTACTCTGTGCAGGCGTAACC	678
		679	CGGTTTATCCCCGCTGGCGCGGGGAACTC	TCCGGGCCATCCATACACCTTCTTAACCCGGC	739
		740	CGGTTTATCCCCGCTGGCGCGGGGAACTC	ACCATCACCAGGCACTACCGGCACTGGCTGCT	800
		801	CGGTTTATCCCCGCTGGCGCGGGGAACTC		829
ID	2-1A
Source	duck	50	CGGTTTATCCTCGCTGACGCGGGGAACTC	TTGGTTGTTCGGCGTTTTGAAGAGAACAAAAA	110
		111	CGGTTTATCCCCGCTGGCGCGGGGAACTC	GACTCAATGGCAACCGTCACGGCCTGTCCTGG	171
		172	CGGTTTATCCCCGCTGGCGCGGGGAACTC	CCCCGCTTCGCTCGAGTACCCGCTCTATATCC	232
		233	CGGTTTATCCCCGCTGGCGCGGGGAACTC	GAACGCGAGATGCACCCAGGTTTGTGGGAACT	293
		294	CGGTTTATCCCCGCTGGCGCGGGGAACTC	TCATCATGACGCACGGGCGACCCGACAAGGTT	354
		355	CGGTTTATCCCCGCTGGCGCGGGGAACTC	ATAAGCCCCGGCATCAGTTGCAGCCGCGGACG	415
		416	CGGTTTATCCCCGCTGGCGCGGGGAACTC	GCCCGTCGCCAGTTTTCCGGTCGTTTCGTCCT	476
		477	CGGTTTATCCCCGCTGGCGCGGGGAACTC	TTCCCGCGCGATTGCGATCGCCATCGTCCGAT	537
		538	CGGTTTATCCCCGCTGGCGCGGGGAACTC	AAACAGATTGTTCGTTTTCCCCATATTCATGA	598
		599	CGGTTTATCCCCGCTGGCGCGGGGAACTC	AATTGATTGCTGGGTGATATTAGAAAACGTCG	659
		660	CGGTTTATCCCCGCTGGCGCGGGGAACTC	ATGTAATGAATATTAAGCTTTTCACATTGTCC	720
		721	CGGTTTATCCCCGCTGGCGCGGGGAACTC		749
ID	2-1B
Source	duck	76	CGGTTTATCCCCGCTGGCGCGGGGAACTC	GACTCAATGGCAACCGTCACGGCCTGTCCTGG	136
		137	CGGTTTATCCCCGCTGGCGCGGGGAACTC	CCCCGCTTCGCTCGAGTACCCGCTCTATATCC	197
		198	CGGTTTATCCCCGCTGGCGCGGGGAACTC	GCGGTCGATTTTGCTGGCGTTGTTTCGGCTGG	258
		259	CGGTTTATCCCCGCTGGCGCGGGGAACTC	GCCCGTCGCCAGTTTTCCGGTCGTTTCGTCCT	319
		320	CGGTTTATCCCCGCTGGCGCGGGGAACTC	TTCCCGCGCGATTGCGATCGCCATCGTCCGAT	380
		381	CGGTTTATCCCCGCTGGCGCGGGGAACTC	TGTTGCAGCGGCGCACCGCTGACGGACTCGCC	441
		442	CGGTTTATCCCCGCTGGCGCGGGGAACTC	CGGAACTGGTCCAGCGTTAACCGGCGGCGGAT	502
		503	CGGTTTATCCCCGCTGGCGCGGGGAACTC	CGGTCAGGGGAACAGCATAACAATTCCGTGCC	563
		564	CGGTTTATCCCCGCTGGCGCGGGGAACTC	GCTGCGCTCACCGTCGCCAGCTTTTTCCAGTA	624
		625	CGGTTTATCCCCGCTGGCGCGGGGAACTC	AGCCGGATGCTGATCGATACCGCGCATCACCG	685
		686	CGGTTTATCCCCGCTGGCGCGGGGAACTC		714
ID	2-1G
Source	duck	32	CGGTTTATCCTCGCTGACGCGGGGAACTC	TTGGTTGTTCGGCGTTTTGAAGAGAACAAAAA	92
		93	CGGTTTATCCCCGCTGGCGCGGGGAACTC	GACTCAATGGCAACCGTCACGGCCTGTCCTGG	153
		154	CGGTTTATCCCCGCTGGCGCGGGGAACTC	CCCCGCTTCGCTCGAGTACCCGCTCTATATCC	214
		215	CGGTTTATCCCCGCTGGCGCGGGGAACTC	GCGGTCGATTTTGCTGGCGTTGTTTCGGCTGG	275
		276	CGGTTTATCCCCGCTGGCGCGGGGAACTC	TGCATAAAAACCAGCGTGAAGAACTTTGCAGT	336
		337	CGGTTTATCCCCGCTGGCGCGGGGAACTC	TCATCATGACGCACGGGCGACCCGACAAGGTT	397
		398	CGGTTTATCCCCGCTGGCGCGGGGAACTC	ATAAGCCCCGGCATCAGTTGCAGCCGCGGACG	458
		459	CGGTTTATCCCCGCTGGCGCGGGGAACTC	TTCCCGCGCGATTGCGATCGCCATCGTCCGAT	519
		520	CGGTTTATCCCCGCTGGCGCGGGGAACTC	TTTTTATGCGTGGCAGTAAATCCCCACGTCGG	580
		581	CGGTTTATCCCCGCTGGCGCGGGGAACTC	CGGCGAAAGCGGATGCGTTCACCAATGGTCAT	641
		642	CGGTTTATCCCCGCTGGCGCGGGGAACTC	AAACAGATTGTTCGTTTTCCCCATATTCATGA	702
		703	CGGTTTATCCCCGCTGGCGCGGGGAACTC	CTTTATTCCATCCCTTAATGCTTTGATGAAAT	763
		764	CGGTTTATCCCCGCTGGCGCGGGGAACTC	TTTTTATGCGTGGCAGTAAATCCCCACGTCGG	824
		825	CGGTGTATCCCCGCTGGCGCGGGGAACTC	CGGCGAAAGCGGATGCGTTCACCAATGGTCAT	885
		886	CGGTTTATCCCCGCTGGCGCGGGGAACTC		914
ID	2-2E
Source	dairy cow	34	GGAGTTCTACCGCAGGGGCGGGGAATTC	TCAGTGATATCCATCATCGCATCCAGTGCGCCC	94
		95	GGTTTATCCCCGCTGGCGCGGGGAACAC	CAGCGTCAGGCGTGAAATCTCACCGTCGTTGCC	155
		156	GGTTTATCCCTGCTGGCGCGGGGAACTC	TCGGTTCAGGCGTTGCAAACCTGGCTACCGGGC	216
		217	GGTTTATCCCCGCTAACGCGGGGAACTC	GTAGTCCATCATTCCACCTATGTCTGAACTCCC	277
		278	GGTTTATCCCCGCTGGCGCGGGGAACTC	AGCAACGATAACCACAGAATACGGAGAACTGGT	338
		339	GGTTTATCCCCGCTGGCGCGGGGAACTC	TTTACGCAGCCATCACCGAAATTAACTATTCCC	399
		400	GGTTTATCCCCGCTGGCGCGGGGAACTC	GTCTATCCGCTGAAACTCCCAGCCGTTGGCGGC	460
		461	GGTTTATCCCCGCTGGCGCGGGGAACTC	TCCGATCTGGACTGGTTCCTGCCCCTGCCAACC	521
		522	GGTTTATCCCCGCTGGCGCGGGGAACTC		549
ID	2-3B
Source	chicken	93	CGGTTTATCCCCGCTGATGCGGGGAACAC	CAGCGTCAGGCGTGAAATCTCACGGTCGTTGC	153
		154	CGGTTTATCCCTGCTGGCGCGGGGAACTC	TCGGTTCAGGCGTTGCAAACCTGGCTACCGGG	214
		215	CGGTTTATCCCCGCTAACGCGGGGAACTC	GTAGTCCATCATTCCACCTATGTCTGAACTCC	275
		276	CGGTTTATCCCCGCTGGCGCGGGGAACTC	CCGGGGGATAATGTTTACGGTCATGCGCCCCC	336
		337	CGGTTTATCCCCGCTGGCGCGGGGAACTC	ATCGTCCATATTAACAATCGTGGTGAGTTCAA	397
		398	CGGTTTATCCCCGCTGGCGCGGGGAACTC	ACTATGGCCCCGGCAAAAAACGCGCTGGTGGG	458
		459	CGGTTTATCCCCGCTGGCGCGGGGAACTC	TGGGCGGCTTGCCTTGCAGCCAGCTCCAGCAG	519
		520	CGGTTTATCCCCGCTGGCGCGGGGAACTC	TCAACATTATCAATTACAACCGACAGGGAGCC	580
		581	CGGTTTATCCCCGCTGGCGCGGGGAACTC	AGCGTGTTCGGCATCACCTTTGGCTTCGGCTG	641
		642	CGGTTTATCCCCGCTGGCGCGGGGAACTC	TGCGTGAGCGTATCGCCGCGCGTCTGCGAAAG	702
		703	CGGTTTATCCCCGCTGGCGCTTGGAACTC		731
ID	2-5D
Source	dairy cow	97	CGGTTTATCCCCGCTGGCGCGGGGAACAC	AAAACCAAACTTCTCCATAAATTCCATAGCCG	157
		158	CGGTTTATCCCCGCTGGCGCGGGGAACAC	ACGCGCGTACCGGATCGCGGACAACAAATTGC	218
		219	CGGTTTATCCCCGCTGGCGCGGGGAACAC	ATACCGCAGCAAATTACGGTTCCAGAAACGCG	279
		280	CGGTTTATCCCCGCTGGCGCGGGGAACAC	TTCACGCCAACGCAGAGGCGGGCCGCGTTAAT	340
		341	CGGTTTATCCCCGCTGGCGCGGGGAACAC		369
ID	2-7B
Source	chicken	72	CGGTTTATCCCCGCTGATGCGGGGAACAC	CAGCGTCAGGCGTGAAATCTCACCGTCGTTGC	132
		133	CGGTTTATCCCTGCTGGCGCGGGGAACTC	TCGGTTCAGGCGTTGCAAACCTGGCTACCGGG	193
		194	CGGTTTATCCCCGCTAACGCGGGGAACTC	GTAGTCCATCATTCCACCTATGTCTGAACTCC	254
		255	CGGTTTATCCCCGCTGGCGCGGGGAACTC	CCGGGGGATAATGTTTACGGTCATGCGCCCCC	315
		316	CGGTTTATCCCCGCTGGCGCGGGGAACTC	ATCGTCCATATTAACAATCGTGGTGAGTTCAA	376
		377	CGGTTTATCCCCGCTGGCGCGGGGAACTC	ACTATGGCCCCGGCAAAAAACGCGCTGGTGGG	437
		438	CGGTTTATCCCCGCTGGCGCGGGGAACTC	TGGGCGGCTTGCCTTGCAGCCAGCTCCAGCAG	498
		499	CGGTTTATCCCCGCTGGCGCGGGGAACTC	AAGCTGGCTGGCAATCTCTTTCGGGGTGAGTC	559
		560	CGGTTTATCCCCGCTGGCGCGGGGAACTC	TAGTTTCCGTATCTCCGGATTTATAAAGCTGA	620
		621	CGGTTTATCCCCGCTGGCGCGGGGAACTC	GCGACCGCTCAGAAATTCCAGACCCGATCCAAA	682
		683	CGGTTTATCCCCGCTGGCGCGGGGAACTC	TGCGTGAGCGTATCGCCGCGCGTCTGCGAAAG	743
		744	CGGTTTATCCCCGCTGGCGCTGGGAACTC		772
ID	2-8F
Source	dairy cow	46	GGGAGTTCTACCGCAGGGGCGGGGAACTC	CAAGTGATATCCATCATCGCATCCAGTGCGTC	106
		107	CGGTTTATCCTCGCTGACGCGGGGAACTC	TTGGTTGTTCGGCGTTTTGAAGAGAACAAAAA	167
		168	CGGTTTATCCCCGCTGGCGCGGGGAACTC	GACTCAATGGCAACCGTCACGGCCTGTCCTGG	228
		229	CGGTTTATCCCCGCTGGCGCGGGGAACTC		257
ID	2-9A
Source	duck	126	GAGTTCCCCGCGCCAGCGGGGATAAACCG	TACTAAAAGTCTGGTTCACGAATATCAAAAGG	186
		187	GAGTTCCCCGCGCCAGCGGGGATAAACCG	CATCCGGCGCTGAACATCGCCACCTGCCTAAC	247
		248	GAGTTCCCCGCGCCAGCGGGGATAAACCG	CGGTGATGCGCGGTATCGATCAGCATCCGGCT	308
		309	GAGTTCCCCGCGCCAGCGGGGATAAACCG	GCTCATTTCAAATGGTCAGGTCCGGTGGTTTT	369
		370	GAGTTCCCCGCGCCAGCGGGGATAAACCG	CGACGTTTTCTAATATCACCCAGCAATCAATT	430
		431	GAGTTCCCCGCGCCAGCGGGGATAAACCG	ATTTCATCAAAGCATTAAGGGATGGAATAAAG	491
		492	GAGTTCCCCGCGCCAGCGGGGATAAACCG	TCATGAATATGGGGAAAACGAACAATCTGTTT	552
		553	GAGTTCCCCGCGCCAGCGGGGATAAACCG	CCGACGTGGGGATTTACTGCCACGCATAAAAA	613
		614	GAGTTCCCCGCGCCAGCGGGGATAAACCG	TACAGTTTCCATAAATTCACCTCGTTTATATA	674
		675	GAGTTCCCCGCGCCAGCGGGGATAAACCG	ATCGGACGATGGCGATCGCAATCGCGCGGGAA	735
		736	GAGTTCCCCGCGCCAGCGGGGATAAACCG		764
ID	2-10E
Source	duck	50	GGTTTTATCCCCGATGACGCGGGGAACAC	TTTAAAAGCATCAGCTAAATATTTACAGATAT	110
		111	CGGTTTATCCCCGCTGGCGCGGGGAACAC	GATCCCCACGATAATCACCCTGGGATCAATTT	171
		172	CGGTTTATCCCCGCTGACGCGGGGAACTC	CTATCTGATTTTGAATACACATCTCTAAAACA	232
		233	CGGTTTATCCCCGCTGGCGCGGGGAACAC	GAGGCTGAACAGGGAGGGGGCTACCGGCACAG	293
		294	CGGTTTATCCCCGCTGGCGCGGGGAACAC	TTGCCAACCGCCAAAGACTGGAAAACCAATCT	354
		355	CGGTTTATCCCCGCTGACGCGGGGAACTC	CTCAATTGCGACGTCAGGCGTCTGGATCCCCG	415
		416	CGGTTTATCCCCGCTGACGCGGGGAACTC	TCGCCACCGAACATCCGAGCCACGGCGCTACC	476
		477	CGGTTTATCCCCGCTGACGCGGGGAACTC	CAATAAATGCCGCTCTATTTCATTTACAGTGC	537
		538	CGGTTTATCCCCGCTGACGCGGGGAACTC	TCACGCCTAAATGCCCGGCAAATACATCTGCA	598
		599	CGGTTTATCCCCGCTGACGCGGGGAACTC	GAAATTGAATATGTGGTTAATATTATTGATTG	659
		660	CGGTTTATCCCCGCTGACGCGGGGAACTC	AAGCGCGGTTTGTAAAAGGAAAGCATTATTTC	720
		721	CGGTTTATCCCCGCTGACGCGGGGAACTC		749
ID	2-10F
Source	duck	44	GGGAATTTCACCGCAGGCGCGGGGAATTC	TAAGTGATATCCATCATCGCATCCAGTGCGCC	104
		105	CGGTTTATCCCCGCTGACGCGGGGAACAC	ACATGAATGTCGGTTCAGACCGTGTTTTTACC	165
		166	CGGTTTATCCCCGCTGGCGCGGGGAACAC	TTTAAAAGCATCAGCTAAATAATTAAAGAAAT	226
		227	CGGTTTATCCCCGCTGGCGCGGGGAACAC	GATCCCCACGATAATCACCCTGGGATCAATTT	287
		288	CGGTTTATCCCCGCTGACGCGGGGAACTC	CTATCTGATTTTGAATACACATCTCTAAAACA	348
		349	CGGTTTATCCCCGCTGGCGCGGGGAACAC	GAGGCTGAACAGGGAGGGGGCTACCGGCACAG	409
		410	CGGTTTATCCCCGCTGGCGCGGGGAACAC	TTGCCAACCGCCAAAGACTGGAAAACCAATCT	470
		471	CGGTTTATCCCCGCTGACGCGGGGAACTC	CTCAATTGCGACGTCAGGCGTCTGGATCCCCG	531
		532	CGGTTTATCCCCGCTGACGCGGGGAACTC	TCGCCACCGAACATCCGAGCCACGGCGCTACC	592
		593	CGGTTTATCCCCGCTGACGCGGGGAACTC	CAATAAATGCCGCTCTATTTCATTTACAGTGC	653
		654	CGGTTTATCCCCGCTGACGCGGGGAACTC	TCACGCCTAAATGCCCGGCAAATACATCTGCA	714
		715	CGGTTTATCCCCGCTGACGCGGGGAACTC	GAAATTGAATATGTGGTTAATATTATTGATTG	775
		776	CGGTTTATCCCCGCTGACGCGGGGAACTC	AAGCGCGGTTTGTAAAAGGAAAGCATTATTTC	836
		837	CGGTTTATCCCCGCTGACGCGGGGAACTC		865
ID	2-12A
Source	duck	319	CGGTTTATCCCCGCTGGCGCGGGGAACTC	AAACAGATTGTTCGTTTTCCCCATATTCATGA	379
		380	CGGTTTATCCCCGCTGGCGCGGGGAACTC	CTTTATTCCATCCCTTAATGCTTTGATGAAAT	440
		441	CGGTTTATCCCCGCTGGCGCGGGGAACTC	AATTGATTGCTGGGTGATATTAGAAAACGTCG	501
		502	CGGTTTATCCCCGCTGGCGCGGGGAACTC	ATGTAATGAATATTAAGCTTTTCACATTGTCC	562
		563	CGGTTTATCCCCGCTGGCGCGGGGAACTC	TGTTGCAGCGGCGCACCGCTGACGGACTCGCC	623
		624	CGGTTTATCCCCGCTGGCGCGGGGAACTC	CGGAACTGGTCCAGCGTTAACCGGCGTCGGAT	684
		685	CGGTTTATCCCCGCTGGCGCGGGGAACTC	CGGTCAGGGGAACAGCATAACAATTCCGTGCC	745
		746	CGGTTTATCCCCGCTGGCGCGGGGAACTC	TTGCTGTATAGAGATTATCGGCGTGGGATTGT	806
		807	CGGTTTATCCCCGCTGGCGCGGGGAACTC		835
ID	2-12E
Source	duck	32	GGGAGTTCTACCGCAGGGGCGGGGAACTC	CAAGTGATATCCATCATCGCATCCAGTGCGTC	92
		93	CGGTTTATCCTCGCTGACGCGGGGAACTC	TTGGTTGTTCGGCGTTTTGAAGAGAACAAAAA	153
		154	CGGTTTATCCCCGCTGGCGCGGGGAACTC	GACTCAATGGCAACCGTCACGGCCTGTCCTGG	214
		215	CGGTTTATCCCCGCTGGGGCGGGGAACTC	CCCCGCTTCGCTCGAGTACCCGCTCTATATCC	275
		276	CGGTTTATCCCCGCTGGCGCGGGGAACTC	GCGGTCGATTTTGCTGGCGTTGTTTCGGCTGG	336
		337	CGGTTTATCCCCGCTGGCGCGGGGAACTC	TGCATAAAAACCAGCGTGAAGAACTTTGCAGT	397
		398	CGGTTTATCCCCGCTGGCGCGGGGAACTC	GAACGCGAGATGCACCCAGGTTTGTGGGAACT	458
		459	CGGTTTATCCCCGCTGGCGCGGGGAACTC	TCATCATGACGCACGGGCGACCCGACAAGGTT	519
		520	CGGTTTATCCCCGCTGGCGCGGGGAACTC	ATAAGCCCCGGCATCAGTTGCAGCCGCGGACG	580
		581	CGGTTTATCCCCGCTGGCGCGGGGAACTC	TATATAAACGAGGTGAATTTATGGAAACTGTA	641
		642	CGGTTTATCCCCGCTGGCGCGGGGAACTC	AAGCGCGCCCCATTTAACGCCGCTGCCGACGG	702
		703	CGGTTTATCCCCGCTGGCGCGGGGAACTC		731
ID	3-1D
Source	duck	54	CGGTTTATCCCCGCTGGCGCGGGGAACAC	GGTTTTACAAGCTTAAATGATTTTAAATTTTG	114
		115	CGGTTTATCCCCGCTGGCGCGGGGAACAC	AACTGGATTCTGCTCTAATTATTACATCATCG	175
		176	CGGTTTATCCCCGCTGGCGCGGGGAACAC	GGAAATTTGCCCCGGGCGGTGGTTAGCTGTTTGC	238
		239	CGGTTTATCCCCGCTGGCGCGGGGAACAC	GGGTTCCCGTTCACTGACGAAATTGAGTGCGA	299
		300	CGGTTTATCCCCGCTGGCGCGGGGAACAC	TCACATTTGCCCTGTTCCCGTTGGTCGCGCAG	360
		361	CGGTTTATCCCCGCTGGCGCGGGGAACAC	TTATTTTATTCAGCTCGCACAGGTATCGTCGC	421
		422	CGGTTTATCCCCGCTGGCGCGGGGAACAC	GCTCGTCTGCGTATTCGTAGCAGTCAACAATA	482
		483	CGGTTTATCCCCGCTGGCGCGGGGAACAC	CGGTTTCTGTTGTTGCTGGCTCAGCCGGTGCG	543
		544	CGGTTTATCCCCGCTGGCTCGGGGAACAC	GTACATGATGTACAAGGGCGATCTGAGGGTGG	604
		605	CGGTTTATCCCCGCTGGCGCGGGGAACAC	TGAGACGCTCCCGGATGAGGTTATACTGTACG	665
		666	CGGTTTATCCCCGCTGGCGCGGGGAACAC		694
ID	3-1E	152	GAGTTCCCCGCGCCAGCGGGGATAAACCG	GGCACGGAATTGTTATGCTGTTCCCCTGACCG	212
Source	duck	213	GAGTTCCCCGCGCCAGCGGGGATAAACCG	ATGACCATTGGTGAACGCATCCGCTTTCGCCG	273
		274	GAGTTCCCCGCGCCAGCGGGGATAAACCG	TACAGTTTCCATAAATTCACCTCGTTTATATA	334
		335	GAGTTCCCCGCGCCAGCGGGGATAAACCG	CGTCCGCGGCTGCAACTGATGCCGGGGCTTAT	395
		396	GAGTTCCCCGCGCCAGCGGGGATAAACCG	TTTTTGTTCTCTTCAAAACGCCGAACAACCAA	456
		457	GAGTTCCCCGCGTCAGCGAGGATAAACCG	GACGCACTGGATGCGATGATGGATATCACTTG	517
		518	GAGTTCCCCGCCCCTGCGGTAGAACTCCC		546
ID	3-1F	98	CCGGTTTATCCTCGCTGACGCGGGGAACTCT	TGGTTGTTCGGCGTTTTGAAGAGAACAAAA	158
Source	duck	159	ACGGTTTATCCCCGCTGGCGCGGGGAACTCT	ATATAAACGAGGTGAATTTATGGAAACTGT	219
		220	ACGGTTTATCCCCGCTGGCGCGGGGAACTCT	GTTGCAGCGGCGCACCGCTGACGGACTCGC	280
		281	CCGGTTTATCCCCGCTGGCGCGGGGAACTCT		311
ID	3-1G	43	CGGTTTATCCCCGCTGGCGCGGGGAACAC	GAGGCTGAACAGGGAGGGGGCTACCGGCACAG	103
Source	duck	104	CGGTTTATCCCCGCTGGCGCGGGGAACAC	TTGCCAACCGCCAAAGACTGGAAAACCAATCT	164
		165	CGGTTTATCCCCGCTGACGCGGGGAACTC	GACGCTGTGCGATTGGGCATCGAGATCGAGGG	225
		226	CGGTTTATCCCCGCTGACGCGGGGAACTC	TATAAATGTGCCGTATACAGCATTTGTTGCTT	286
		287	CGGTTTATCCCCGCTGACGCGGGGAACTC	TCAGGCCGGGAAACCGGCCTTTTTTATTAACA	347
		348	CGGTTTATCCCCGCTGACGCGGGGAACTC	CAAATGCAGGCCCGCGGCCAACTCGGGAAATT	408
		409	CGGTTTATCCCCGCTGACGCGGGGAACTC	GAATCCCGCGCCCGTGAACTCGACTTACTCGG	469
		470	CGGTTTATCCCCGCTGACGCGGGGAACTC	GTTAATTCACGCACCAGGATACGCTGCCAGCC	530
		531	CGGTTTATCCCCGCTGACGCGGGGAACTC	GGGTAGAGGAATTGGCGAAACTGTGCGCGAGG	591
		592	CGGTTTATCCCCGCTGACGCGGGGAACTC	CCAGCACGCGTGATCCGCACTGGTCGTTCCGT	652
		653	CGGTTTATCCCCGCTGACGCGGGGAACTC	GAATCTGGTTTTTAACACCCAAAAAATAATTT	713
		714	CGGTTTATCCCCGCTGACGCGGGGAACTC	GACGCCGACCTGTTTCGCCAACAAATCCCCGC	774
		775	CGGTTTATCCCCGCTGACGCGGGGAACTC	ACCAGCGATAACACCGGGCCGCTAATACGGCC	835
		836	CGGTTTATCCCCGCTGACGCGGGGAACTC	GGTGTCGAACGTAGCGCGAAACCCTAATATTT	896
		897	CGGTTTATCCCCGCTGACGCGGGGAACTC		925
ID	3-2D	45	CGGTTTATCCCCGCTGGCGCGGGGAACTC	AAACAGATTGTTCGTTTTCCCCATATTCATGA	105
Source	duck	106	CGGTTTATCCCCGCTGGCGCGGGGAACTC	CTTTATTCCATCCCTTAATGCTTTGATGAAAT	166
		167	CGGTTTATCCCCGCTGGCGCGGGGAACTC	AATTGATTGCTGGGTGATATTAGAAAACGTCG	227
		228	CGGTTTATCCCCGCTGGCGCGGGGAACTC	CGGAACTGGTCCAGCGTTAACCGGCGGCGGAT	288
		289	CGGTTTATCCCCGCTGGCGCGGGGAACTC	CGGTCAGGGGAACAAGCATAACAATTCCGTGCC	350
		351	CGGTTTATCCCCGCTGGCGCGGGGAACTC	GCTGCGCTCACCGTCGCCAGCTTTTTCCAGTA	411
		412	CGGTTTATCCCCGCTGGCGCGGGGAACTC	CAATACGACCGCGAATAAACATGATGTGATCA	472
		473	GGGTTTATCCCCGCTGGCGCGGGGAACTC	AAAACCACCGGACCTGACCATTTGAAATGAGC	533
		534	CGGTTTATCCCCGCTGGCGCGGGGAACTC	AAAACCACCGGACCTGACCATTTGAAATGAGC	594
		595	CGGTTTATCCCCGCTGGCGCGGGGAACTC	TTCATTATAAAAATCCATTTTGATTAAAGACT	655
		656	CGGTTTATCCCCGCTGGCGCGGGGAACTC	TGAGGTATTCCGCCAGGGCGGACAATTTATCA	716
		717	CGGTTTATCCCCGCTGGCGCGGGGAACTC	AAGCGCGCCCCATTTAACGCCGCTGCCGACGG	777
		778	CGGTTTATCCCCGCTGGCGCGGGGAACTC	CCTTTTGATATTCGTGAACCAGACTTTTAGTA	838
		839	CGGTTTATCCCCGCTGGCGCGGGGAACTC		867
ID	3-2E	45	CGGTTTATCCCCGCTGGCGCGGGGAACTC	AAACAGATTGTTCGTTTTCCCCATATTCATGA	105
Source	duck	106	CGGTTTATCCCCGCTGGCGCGGGGAACTC	CTTTATTCCATCCCTTAATGCTTTGATGAAAT	166
		167	CGGTTTATCCCCGCTGGCGCGGGGAACTC	AATTGATTGCTGGGTGATATTAGAAAACGTCG	227
		228	CGGTTTATCCCCGCTGGCGCGGGGAACTC	CGGAACTGGTCCAGCGTTAACCGGCGGCGGAT	288
		289	CGGTTTATCCCCGCTGGCGCGGGGAACTC	CGGTCAGGGGAACAAGCATAACAATTCCGTGCC	350
		351	CGGTTTATCCCCGCTGGCGCGGGGAACTC	GCTGCGCTCACCGTCGCCAGCTTTTTCCAGTA	411
		412	CGGTTTATCCCCGCTGGCGCGGGGAACTC	CAATACGACCGCGAATAAACATGATGTGATCA	472
		473	GGGTTTATCCCCGCTGGCGCGGGGAACTC	AAAACCACCGGACCTGACCATTTGAAATGAGC	533
		534	CGGTTTATCCCCGCTGGCGCGGGGAACTC	AAAACCACCGGACCTGACCATTTGAAATGAGC	594
		595	CGGTTTATCCCCGCTGGCGCGGGGAACTC	TTCATTATAAAAATCCATTTTGATTAAAGACT	655
		656	CGGTTTATCCCCGCTGGCGCGGGGAACTC	TGAGGTATTCCGCCAGGGCGGACAATTTATCA	716
		717	CGGTTTATCCCCGCTGGCGCGGGGAACTC		746
		857	CGGTTTATCCCCGCTGATGCGGGGAACAC	CAGCGTCAGGCGTGAAATCTCACCGTCGTTGC	917
		918	CGGTTTATCCCTGCTGGCGCGGGGAACTC	TCGGTTCAGGCGTTGCAAACCTGGCTACCGGG	978
		979	CGGTTTATCCCCGCTAACGCGGGGAACTC	GTAGTCCATCATTCCACCTATGTCTGAACTCC	1039
		1040	CGGTTTATCCCCGCTGGCGCGGGGAACTC	CCGGGGGATAATGTTTACGGTCATGCGCCCCC	1100
		1101	CGGTTTATCCCCGCTGGCGCGGGGAACTC	GCGACCGCTCAGAAATTCCAGACCCGATCCAAA	1162
		1163	CGGTTTATCCCCGCTGGCGCGGGGAACTC
ID	3-2F	15	CGGTTTATCCCCGCTGGCGCGGGGAACTC	GAACGCGAGATGCACCCAGGTTTGTGGGAACT	75
Source	duck	76	CGGTTTATCCCCGCTGGCGCGGGGAACTC	TCATCATGACGCACGGGCGACCCGACAAGGTT	136
		137	CGGTTTATCCCCGCTGGCGCGGGGAACTC	TATATAAACGAGGTGAATTTATGGAAACTGTA	197
		198	CGGTTTATCCCCGCTGGCGCGGGGAACTC	TTTTTATGCGTGGCAGTAAATCCCCACGTCGG	258
		259	CGGTTTATCCCCGCTGGCGCGGGGAACTC	CGGTGAAAGCGGATGCGTTCACCAATGGTCAT	319
		320	CGGTTTATCCCCGCTGGCGCGGGGAACTC	AAACAGATTGTTCGTTTTCCCCATATTCATGA	380
		381	CGGTTTATCCCCGCTGGCGCGGGGAACTC	CTTTATTCCATCCCTTAATGCTTTGATGAAAT	441
		442	CGGTTTATCCCCGCTGGCGCGGGGAACTC	AATTGATTGCTGGGTGATATTAGAAAACGTCG	502
		503	CGGTTTATCCCCGCTGGCGCGGGGAACTC	ATGTAATGAATATTAAGCTTTTCACATTGTCC	563
		564	CGGTTTATCCCCGCTGGCGCGGGGAACTC	TGTTGCAGCGGCGCACCGCTGACGGACTCGCC	624
		625	CGGTTTATCCCCGCTGGCGCGGGGAACTC	CGGAACTGGTCCAGCGTTAACCGGCGGCGGAT	685
		686	CGGTTTATCCCCGCTGGCGCGGGGAACTC	CGGTCAGGGGAACAGCATAACAATTCCGTGCC	746
		747	CGGTTTATCCCCGCTGGCGCGGGGAACTC	TTGCTGTATAGAGATTATCGGCGTGGGATTGT	807
		808	CGGTTTATCCCCGCTGGCGCGGGGAACTC		836
ID	3-3C	31	CGGTTTATCCCCGCTGGCGCGGGGAACTC	GAACGCGAGATGCACCCAGGTTTGTGGGAACT	91
Source	duck	92	CGGTTTATCCCCGCTGGCGCGGGGAACTC	TCATCATGACGCACGGGCGACCCGACAAGGTT	152
		153	CGGTTTATCCCCGCTGGCGCGGGGAACTC	ATAAGCCCCGGCATCAGTTGCAGCCGCGGACG	213
		214	CGGTTTATCCCCGCTGGCGCGGGGAACTC	GCCTGTCGCCAGTTTTCCGGTCGTTTCGTCCT	274
		275	CGGTTTATCCCCGCTGGCGCGGGGAACTC	AAACAGATTGTTCGTTTTCCCCATATTCATGA	335
		336	CGGTTTATCCCCGCTGGCGCGGGGAACTC	CTTTATTCCATCCCTTAATGCTTTGATGAAAT	396
		397	CGGTTTATCCCCGCTGGCGCGGGGAACTC	AATTGATTGCTGGGTGATATTAGAAAACGTCG	457
		458	CGGTTTATCCCCGCTGGCGCGGGGAACTC	TGTTGCAGCGGCGCACCGCTGACGGACTCGCC	518
		519	CGGTTTATCCCCGCTGGGCGGGGAACTCC	GGAACTGGTCCAGCGTTAACCGGCGGCGGAT	578
		579	CGGTTTATCCCCGCTGGCGCGGGGAACTC	CGGTCAGGGGAACAGCATAACAATTCCGTGCC	639
		640	CGGTTTATCCCCGCTGGCGCGGGGAACTC	GCTGCGCTCACCGTCGCCAGCTTTTTCCAGTA	700
		701	CGGTTTATCCCCGCTGGCGCGGGGAACTC	TCCGGGCCATCCATACACCTTCTTAACCCGGC	761
		762	CGGTTTATCCCCGCTGGCGCGGGGAACTC		790
ID	3-3E	28	CGGTTTATCCCCGCTGGCGCGGGGAACTC	GAACGCGAGATGCACCCAGGTTTGTGGGAACT	88
Source	duck	89	CGGTTTATCCCCGCTGGCGCGGGGAACTC	TCATCATGACGCACGGGCGACCCGACAAGGTT	149
		150	CGGTTTATCCCCGCTGGCGCGGGGAACTC	ATAAGCCCCGGCATCAGTTGCAGCCGCGGACG	210
		211	CGGTTTATCCCCGCTGGTGCGGGGAACTC	ATAAGCCCCGGCATCAGGTGCAGCAGCGGTCG	271
		272	CGGATTATCCCCGCTGGCACGGGGAACTC	ACCCGTCGCCAGTTATCCGGTCGTTTCGTCCT	332
		333	CGGTTTATCCCCGCTGGCGCGGGGAACTA	TTTTTATGCGTGGCAGTAAATGCCCACGTCGG	393
		394	CGGTTTATCCCCGCTGGCGCGGGGAACTC	AATTGACTGCTGGGTGATATTAGAAAACGTCG	454
		455	CGGTTTATCCCCGCTGGCGCGGGGAACTC	ATGTAATGAATATTAAGCTTTTCACATTGTCC	515
		516	CGGTTTATCCCCGATGGCGCGGGGAACTC	TGTTGCAGCGGCGCACCGCTGACGGACTCGCC	576
		577	CGGTTTATCCCCGCTGGCGCGGGGAACTC	CGGAACTGGTCCAGCGTTAACCGGCGGCGGAT	637
		638	CGGTTTATCCCCGCTGGCGCGGGGAACTC	CGGTCAGGGGAACAGCATAACAATTCCGTGCC	698
		699	CGGTTTATCCCCGCTGGCGCGGGGAACTC	GCTGCGCTCACCGTCGCCAGCTTTTTCCAGTA	759
		760	CGGTTTATCCCCGCTGGCGCGGGGAACTC		788
ID	3-3F	28	TTTTATCCCCCGCTGGCGCGGGGAACAC	CAGCGTCAGGCGTGAAATCTCACCGTCGTTGCC	88
Source	duck	89	GGTTTATCCCTGCTGGCGCGGGGAACTC	TCGGTTCAGGCGTTGCAAACCTGGCTACCGGGC	149
		150	GGTTTATCCCCGCTAACGCGGGGAACTC	GTAGTCCATCATTCCACCTATGTCTGAACTCCC	210
		211	GGTTTATCCCCGCTGGCGCGGGGAACTC	AGCAACGATAACCACAGAATACGGAGAACTGGT	271
		272	GGTTTATCCCCGCTGGCGCGGGGAACTC	GACCGTCTGACAGAATTGGGAGTACGTCTGGCTAC	334
		335	GGTTTATCCCCGCTGGCGCGGGGAACTC	AAGCCCGTGGCGCGGGTCGCCGCTGGCGTCAAC	395
		396	GGTTTATCCCCGCTGCCGCGGGGAAGTC	AGCCCGCCTGGTCATCTCAACGCAGCATTACTC	456
		457	GGTTTATCCCCGCTGCCGCGGGGAACTC	TTTACGCAGCCATCACCGAAATTAACTATTCCC	517
		518	GGTTTATCCCCGCTGGCGCGGGGAACTC	GGCCGCTGAACGTTTCCCGTCGCACCGGTGTGC	578
		579	GGTTTATCCCCGCTGGCGCGGGGAACTC	CGCGCACCGGTACTGAGGCACAACAACGAGAGC	639
		640	GGTTTATCCCCGCTGGCGCGGGGAACTC	CCGTGCCATTTTTTGCGCCGCCGAGCCTTTATC	700
		701	GGTTTATCCCCGCTGGCGCGGGGAACTC	TTATTGATATCAGCGATGAGGAGGTTTATCGCC	761
		762	GGTTTATCCCCGCTGGCGCGGGGAACTC	TATTTATTGTGCAATTAGTTTTGCATTAAATGC	822
		823	GGTTTATCCCCGCTGGCGCGGGGAACTC		850
ID	3-4E	42	CGGTTTATCCCCGCTGGCGCGGGGAACTC	TGCATAAAAACCAGCGTGAAGAACTTTGCAGT	102
Source	duck	103	CGGTTTATCCCCGCTGGCGCGGGGAACTC	GAACGCGAGATGCACCCAGGTTTGTGGGAACT	163
		164	CGGTTTATCCCCGCTGGCGCGGGGAACTC	TCATCATGACGCACGGGCGACCCGACAAGGTT	224
		225	CGGTTTATCCCCGCTGGCGCGGGGAACTC	ATAAGCCCCGGCATCAGTTGCAGCCGCGGACG	285
		286	CGGTTTATCCCCGCTGGCGCGGGGAACTC	GCCCGTCGCCAGTTTTCCGGTCGTTTCGTCCT	346
		347	CGGTTTATCCCCGCTGGCGCGGGGAACTC	TTCCCGCGCGATTGCGATCGCCATCGTCCGAT	407
		408	CGGTTTATCCCCGCTGGCGCGGGGAACTC	TATATAAACGAGGTGAATTTATGGAAACTGTA	468
		469	CGGTTTATCCCCGCTGGCGCGGGGAACTC	TTTTTATGCGTGGCAGTAAATCCCCACGTCGG	529
		530	CGGTTTATCCCCGCTGGCGCGGGGAACTC	CGGCGAAAGCGGATGCGTTCACCAATGGTCAT	590
		591	CGGTTTATCCCCGCTGGCGCGGGGAACTC	AAACAGATTGTTCGTTTTCCCCATATTCATGA	651
		652	CGGTTTATCCCCGCTGGCGCGGGGAACTC	CCCCACGCATTGTACTCTGTGCAGGCGTAACC	712
		713	CGGTTTATCCCCGCTGGCGCGGGGAACTC	TCCGGGCCATCCATACACCTTCTTAACCCGGC	773
		774	CGGTTTATCCCCGCTGGCGCGGGGAACTC	ACCATCACCAGGCACTACCGGCACTGGCTGCT	834
		835	CGGTTTATCCCCGCTGGCGCGGGGAACTC		863
ID	3-4F	39	GGGAGTTCTACCGCAGGGGCGGGGAACTC	CAAGTAATATCCATCATCGCATCCAGTGCGTC	99
Source	duck	100	CGGTTTATCCTCGCTGACGCGGGGAACTC	TTGGTTGTTCGGCGTTTTGAAGAGAACAAAAA	160
		161	CGGTTTATCCCCGCTGGCGCGGGGAACTC	GACTCAATGGCAACCGTCACGGCCTGTCCTGG	221
		222	CGGTTTATCCCCGCTGGCGCGGGGAACTC	CCCCGCTTCGCTCGAGTACCCGCTCTATATCC	282
		283	CGGTTTATCCCCGCTGGCGCGGGGAACTC	GCGGTCGATTTTGCTGGCGTTGTTTCGGCTGG	343
		344	CGGTTTATCCCCGCTGGCGCGGGGAACTC	TGCATAAAAACCAGCGTGAAGAACTTTGCAGT	404
		405	CGGTTTATCCCCGCTGGCGCGGGGAACTC	GAACGCGAGATGCACCCAGGTTTGTGGGAACT	465
		466	CGGTTTATCCCCGCTGGCGCGGGGAACTC	TCATCATGACGCACGGGCGACCCGACAAGGTT	526
		527	CGGTTTATCCCCGCTGGCGCGGGGAACTC	ATAAGCCCCGGCATCAGTTGCAGCCGCGGACG	587
		588	CGGTTTATCCCCGCTGGCGCGGGGAACTC	GCCCGTCGCCAGTTTTCCGGTCGTTTCGTCCT	648
		649	CGGTTTATCCCCGCTGGCGCGGGGAACTC	TTCCCGCGCGATTGCGATCGCCATCGTCCGAT	709
		710	CGGTTTATCCCCGCTGGCGCGGGGAACTC	TATATAAACGAGGTGAATTTATGGAAACTGTA	770
		771	CGGTTTATCCCCGCTGGCGCGGGGAACTC		799
ID	3-4G	1	CGGTTTATCCCCGCTGGCGCGGGGAACTC	AAACAGATTGTTCGTTTTCCCCATATTCATGA	61
Source	duck	62	CGGTTTATCCCCGCTGGCGCGGGGAACTC	CTTTATTCCATCCCTTAATGCTTTGATGAAAT	122
		123	CGGTTTATCCCCGCTGGCGCGGGGAACTC	AATTGATTTTCTGGGATGATATTAGAAAACGTCG	185
		186	CGGTTTATCCCCGCTGGCGCGGGGAACTC	CAATACGACCGCGAATAAACATGATGTGATCA	246
		247	GGGTTTATCCCCGCTGGCGCGGGGAACTC	AAAACCACCGGACCTGACCATTTGAAATGAGC	307
		308	CGGTTTATCCCCGCTGGCGCGGGGAACTC	AGGCTCAATAATGCCGCCGCGAACTCCAACGC	368
		369	CGGTTTATCCCCGCTGGCGCGGGGAACTC	AGGCTCAATAATGCCGCCGCGAACTCCAACGC	429
		430	CGGTTTATCCCCGCTGGCGCGGGGAACTC	TCATCGGGATGATCGCTATACCAGGCGTATGA	490
		491	CGGTTTATCCCCGCTGGCGCGGGGAACTC	CCCAATCACGGAAATATCTACCGTGTTGATCT	551
		552	CGGTTTATCCCCGCTGGCGCGGGGAACTC	AGATCGGAATGGCTGCGGTCGTCGCATTTTTT	612
		613	CGGTTTATCCCCGCTGGCGCGGGGAACTC	GGTGAACCCCATCACCAAGAACATGAAGCCGT	673
		674	CGGTTTATCCCCGCTGGCGCGGGGAACTC		702
ID	3-5A	100	CGGTTTATCCTCGCTGACGCGGGGAACTC	TTGGTTTTTTCGGCGGTTTGAAGAGAACAAAAA	161
Source	dairy cow	162	CGGTTTATCCCCGCTGGCGCGGGGAACTC	GACTCAATGGCAACCGTCACGGCCTGTCCTGG	222
		223	CGGTTTATCCCCGCTGGCGCGGGGAACTC	CCCCGCTTCGCTCGAGTACCCGCTCTATATCC	283
		284	CGGTTTATCCCCGCTGGCGCGGGGAACTC	GCGGTCGATTTTGCTGGCGTTGTTTCGGCTGG	344
		345	CGGTTTATCCCCGCTGGCGCGGGGAACTC	TGCATAAAAACCAGCGTGAAGAACTTTGCAGT	405
		406	CGGTTTATCCCCGCTGGCGCGGGGAACTC	GAACGCGAGATGCACCCAGGTTTGTGGGAACT	466
		467	CGGTTTATCCCCGCTGGCGCGGGGAACTC	TCATCATGACGCACGGGCGACCCGACAAGGTT	527
		528	CGGTTTATCCCCGCTGGCGCGGGGAACTC	TTCCCGCGCGATTGCGATCGCCATCGTCCGAT	588
		589	CGGTTTATCCCCGCTGGCGCGGGGAACTC	TATATAAACGAGGTGAATTTATGGAAACTGTA	649
		650	CGGTTTATCCCCGCTGGCGCGGGGAACTC		678
ID	3-5G	112	CGGTTTATCCCCGCTGACGCGGGGAACAC	ACATGAATTTGGGTAACGGACTGTGGAAGGGCC	173
Source	pig	174	CGGTTTATTCCCGCTGGGGAGGGGAACAC	TTTAAAAGCATCAGCTAAATAATTAAAGAAGT	234
		235	CGGTTTATCCGCGCCGGCGCTGTGAACGG	GATCCTCACGATAATCACCTTGGGAACAGGTT	295
		296	GGGTTTATCCCCACTGCAGCGGGGAAATC	CTATATCATTTCGAATACACATATCTAAAACA	356
		357	CGGTTTATCCCCGGTGGCGCGGGGAACAT	GAGGCTGAACAGGGAGGGGGCTACCGGCACAG	417
		418	CGGTTTATCCCCGCTGGCGCGGGGAACAC	TTGCCAACCGCCAAAGACTGGAAAACCAATCT	478
		479	CGGTTTATCCCCGCTGACGCGGGGAACTC	CTCAATTGCGACGTCAGGCGTCTGGATCCCCG	539
		540	CGGTTTATCCCCGCTGCCGCGGGGAACTC	TCGCCACCGAACATCCGAGCCACGGCGCTACC	600
		601	CGGTTTATCCCCGCTGACGCGGGGAACTC	CAATAAATGCCGCTATATTTCATTTACAGTGC	661
		662	CGGTTTATCCCCGCTGACGCGGGGAACTC		690
ID	3-5H	251	GGGAGTTCTACCGCAGGGGCGGGGAACTC	CAAGTGATATCCATCATCGCATCCAGTGCGTC	311
Source	pig	312	CGGTTTATCCCCGCTGGCGCGGGGAACTC	GGTGAACCCCATCACCAAGAACATGAAGCCGT	372
		373	CGGTTTATCCCCGCTGGCGCGGGGAACTC		401
ID	3-6A	39	GGGAGTTCTACCGCAGGGGCGGGGAACTC	CAAGTGATATCCATCATCGCATCCAGTGCGTC	99
Source	dairy cow	100	CGGTTTATCCTCGCTGACGCGGGGAACTC	TTGGTTGTTCGGCGGTGTGAAGAGAACAAAAA	160
		161	CGGTTTATCCCCGCTGGCGCGGGGAACTC	GACTCAATGGCAACCGTCACGGCCTGTCCTGG	221
		222	CGGTTTATCCCCGCTGGCGCGGGGAACTC	CCCCGCTTCGCTCGAGTACCCGCTCTATATCC	282
		283	CGGTTTATCCCCGCTGGCGCGGGGAACTC	GCGGTCGATTTTGCTGGCGTTGTTTCGGCTGG	343
		344	CGGTTTATCCCCGCTGGCGCGGGGAACTC	TGCATAAAAACCAGCGTGAAGAACTTTGCAGT	404
		405	CGGTTTATCCCCGCTGGCGCGGGGAACTC	GAACGCGAGATGCACCCAGGTTTGTGGGAACT	465
		466	CGGTTTATCCCCGCTGGCGCGGGGAACTC	TCATCATGACGCACGGGCGACCCGACAAGGTT	526
		527	CGGTTTATCCCCGCTGGCGCGGGGAACTC	TTCCCGCGCGATTGCGATCGCCATCGTCCGAT	587
		588	CGGTTTATCCCCGCTGGCGCGGGGAACTC	TATATAAACGAGGTGAATTTATGGAAACTGTA	648
		649	CGGTTTATCCCCGCTGGCGCGGGGAACTC		677
ID	3-6G	59	GGGAGTTCTACCGCAGGGGCGGGGAACTC	CAAGTGATATCCATCATCGCATCCAGTGCGTC	119
Source	pig	120	CGGTTTATCCCCGCTGGCGCGGGGAACTC	GGTGAACCCCATCACCAAGAACATGAAGCCGT	180
		181	CGGTTTATCCCCGCTGGCGCGGGGAACTC		209
ID	3-7F	39	GGGAGTTCTACCGCAGGGGCGGGGAACTC	CAAGTGATATCCATCATCGCATCCAGTGCGTC	99
Source	duck	100	CGGTTTATCCTCGCTGACGCGGGGAACTC	TTGGTTGTTCGGCGTTTTGAAGAGAACAAAAA	160
		161	CGGTTTATCCCCGCTGGCGCGGGGAACTC	GACTCAATGGCAACCGTCACGGCCTGTCCTGG	221
		222	CGGTTTATCCCCGCTGGCGCGGGGAACTC	CCCCGCTTCGCTCGAGTACCCGCTCTATATCC	282
		283	CGGTTTATCCCCGCTGGCGCGGGGAACTC	CCCCGCTTCGCTCGAGTACCCGCTCTATATCC	343
		344	CGGTTTATCCCCGCTGGCGCGGGGAACTC	GCGGTCGATTTTGCTGGCGTTGTTTCGGCTGG	404
		405	CGGTTTATCCCCGCTGGCGCGGGGAACTC	GAACGCGAGATGCACCCAGGTTTGTGGGAACT	465
		466	CGGTTTATCCCCGCTGGCGCGGGGAACTC		494
ID	3-8A	8	CGGTTTATCCCCGCTGGCGCGGGGAACAC	TATCGGGTTCCCTTTTAATGTGATTCCGAATT	68
Source	dairy cow	69	CGGTTTATCCCCGCTGGCGCGGGGAACAC	CGCCGCCTGGCTCTGGCGCTAAATGTGAGCGC	129
		130	CGGTTTATCCCCGCTGGCGCGGGGAACAC	ATCCTCTTAATTAATGGGGCCCCAAATGATTA	190
		191	CGGTTTATCCCCGCTGGCGCGGGGAACAC	TTCCTGTGCCCTGAGTTGCACCTGTTGTTCCG	251
		252	CGGTTTATCCCCGCTGGCGCGGGGAACAC	TCGTCCTTGGGAGCGGCTTCAAACCACTCTCT	312
		313	CGGTTTATCCCCGCTGGCGCGGGGAACAC	TGAAATGCTGCCGGAGGTAAAACCAGAAACAG	373
		374	CGGTTTATCCCCGCTGGCGCGGGGAACAC	ATATCGCTATACGCACCAACCGTTTTCGGCGT	434
		435	CGGTTTATCCCCGCTGGCGCGGGGAACAC	GGGTTCCCGTTCACTGACGAAATTGAGTGCGA	495
		496	CGGTTTATCCCCGCTGGCGCGGGGAACAC	TCACATTTGCCCTGTTCCCGTTGGTCGCGCAG	556
		557	CGGTTTATCCCCGCTGGCGCGGGGAACAC	TTATTTTATTCAGCTCGCACAGGTATCGTCGC	617
		618	CGGTTTATCCCCGCTGGCGCGGGGAACAC	GCTCGTCTGCGTATTCGTAGCAGTCAACAATA	678
		679	CGGTTTATCCCCGCTGGCGCGGGGAACAC	TGGTTTGCTATCTGATGGAATTTGAACGGATG	739
		740	CGGTTTATCCCCGCTGGCGCGGGGAACAC	GACGTAACACCGGATCCGGCGCGTACTGCATT	800
		801	AGGTTTATCCCCGCTGGCGCTTGGTGAAG		829
ID	3-8E	28	CGGTTTATCCCCGCTGGCGCGGGGAACAC	AAAGCACGGAATTTTTACAGCGCGTTAGATCC	88
Source	duck	89	CGGTTTATCCCCGCTGGCGCGGGGAACAC	AGTGCGGGCGGTTCAGAGGAATTGTTCGTAGG	149
		150	CGGTTTATCCCCGCTGGCGCGGGGAACAC	GTCATCTGACGCAAAATCTGGTGCCGCCAAAT	210
		211	CGGTTTATCCCCGCTGGCGCGGGGAACAC	TCACTATTAATCGCGTTTTCAATCAGTGATTG	271
		272	CGGTTTATCCCCGCTGGCGCGGGGAACAC	TCACGGTAGCGCCACTGCGCGTCGGTGACGGG	332
		333	CGGTTTATCCCCGCTGGCGCGGGGAACAC	AACGAACAGGGATTTGTCGGCAGTTTCTTTAC	393
		394	CGGTTTATCCCCGCTGGCGCGGGGAACAC	ATAATTCGCAAATCAATATATATTTTGTCCGT	454
		455	CGGTTTATCCCCGCTGGCGCGGGGAACAC	ACATAGAAATTAAAAACCCGATACGGCAGGTC	515
		516	CGGTTTATCCCCGCTGGCGCGGGGAACAC	TGAAAATACCCGCCGTATGGCGGGTTCTCTTA	576
		577	CGGTTTATCCCCGCTGGCGCGGGGAACAC	ACCCCCAATCGAGCAGCGCAATATGCTGGCGG	637
		638	CGGTTTATCCCCGCTGGCGCGGGGAACAC	AGCGCCGCTCTTCCACCCCATTTTGCAGCGCC	698
		699	CGGTTTATCCCCGCTGGCGCGGGGAACAC	GCCTGGCTCTATGTCGCCCAGTTCGAATGCTT	759
		760	CGGTTTATCCCCGCTGGCGCGGGGAACAC	TTTTCAGTGCGAAAAAGCGCCTGTGGGGTAGC	820
		821	CGGTTTATCCCCGCTGGCGCGGGGAACAC	AGAATCCAGCACCCGGTTCAACGACGTGCAAAAATACACAC	890
		891	CGGTCTATCCCCGATGGCGTTTGGTGAAG		919
ID	3-8G	24	GGGTGTTCTACCGCAGGGGCGGGGAATTC	TAAGTGATATCCATCATCGCATCCAGTGCGCC	84
Source	pig	85	CGGTTTATCCCCGCTGATGCGGGGAACAC	CAGCGTCAGGCGTGAAATCTCACCGTCGTTGC	145
		146	CGGTTTATCCCTGCTGGCGCGGGGAACTC	TCGGTTCAGGCGTTGCAAACCTGGCTACCGGG	206
		207	CGGTTTATCCCCGCTAACGCGGGGAACTC	GTAGTCCATCATTCCACCTATGTCTGAACTCC	267
		268	CGGTTTATCCCCGCTGGCGCGGGGAACTC	TTCGAAATATAAACTAAAGAGTATGAAAGGCG	328
		329	CGGTTTATCCCCGCTGGCGCGGGGAACTC	TCAATCGCTGACTCAGGCGTCTGAATGCCAGC	389
		390	CGGTTTATCCCCGCTGGCGCGGGGAACTC	TTTGATAAAAAACAGAAGTATTACCGAATGGA	450
		451	CGGTTTATCCCCGCTGGCGCGGGGAACTC	CCAATACGGCGAACTATCGTTAGATCCCCAGC	511
		512	CGGTTTATCCCCGCTGGCGCGGGGAACTC	GCGATTAGGCAAAAAACGGGCGAATAACTTAA	572
		573	CGGTTTATCCCCGCTGGCGCGGGGAACTC	TGGCTCTGGATGTTGCTAAACGCATTGCACCT	633
		634	CGGTTTATCCCCGCTGGCGCGGGGAACTC	AAATTTCACAGTGATTTTAACGTCTGCGGCGT	694
		695	CGGTTTATCCCCGCTGGCGCGGGGAACTC		723
ID	3-9A	25	CGGTTTATCCCCGCTGGCGCGGGGAACAC	CTAATGAGTCAGTTTGAACAGATCCCCGACAA	85
Source	dairy cow	86	CGGTTTATCCCCGCTGGCGCGGGGAACAC	GGCTTTAAAATTGTGTTCCCGTCTGGCGCTGG	146
		147	GGGTTTATCCCCGCTGGCGCGGGGAACAC	GAGAGTGCTGACAGGTGTCTCGATTACCTGAT	207
		208	CGGTTTATCCCCGCTGGCGCGGGGAACAC	GGTAGTACGCGCCTCCGGACGTTTTTATGTCG	268
		269	CGGTTTATCCCCGCTGGCGCGGGGAACAC	TCTTCGCGGGTAATCAATGATGATTCAGTTTC	329
		330	CGGTTTATCCCCGCTGGCGCGGGGAACAC	GAACGCATTATCACCGGCGTTCTGCGGCCTCGG	391
		392	CGGTTTATCCCCGCTGGCGCGGGGAACAC	GCATCCATGCCGACGCCTTTACGTGTGCGGGG	452
		453	CGGTTTATCCCCGCTGGCGCGGGGAACAC	GCGCGAATTTGTGCGCATGGGGCGCATTTTTGG	514
		515	CGGTTTATCCCCGCTGGCGCGGGGAACAC	ACGGTCCATGGCACACAGGATCCAGACGTTAA	575
		576	CGGTTTATCCCCGCTGGCGCGGGGAACAC	ACGATGGCGATGCGTGAGAAAGGGGGTCGATA	636
		637	CGGTTTATCCCCGCTGGCGCGGGGAACAC	AGTTCGCTGAGTAGCCTTTTTTCTGTGCCTAA	697
		698	CGGTTTATCCCCGCTGGCGCGGGGAACAC		726
ID	3-9B	99	CGGTTTATCCCCGCTGGCGCGGGGAACAC	CAGATTATCTTCTTTTTCAATCCAGCCACCGA	159
Source	dairy cow	160	CGGTTTATCCCCGCTGGCGCGGGGAACAC	GATTGTTTTCGCGCCCGTGTCATTGTCGAGGT	220
		221	CGGTTTATCCCCGCTGGCGCGGGGAACAC	GTGACCGTCGGTGTTACGCTGAACTGCTGGAA	281
		282	CGGTTTATCCCCGCTGGCGCGGGGAACAC	ACGCGCGTACCGGATCGCGGACAACAAATTGC	342
		343	CGGTTTATCCCCGCTGGCGCGGGGAACAC	GCAAATTACCGCCGGGCTAACGTTTGATCTCA	403
		404	CGGTTTATCCCCGCTGGCGCGGGGAACAC	ATGTCGAGCGCGTTGACAGCTATATTCGCCGT	464
		465	CGGTTTATCCCCGCTGGCGCGGGGAACAC	GGTCGCTGGTCAAATTCCCAATTTGAGCAGTC	525
		526	CGGTTTATCCCCGCTGGCGCGGGGAACAC		554
ID	3-9C	98	CGGTTTATCCCCGCTGGCGCGGGGAACAC	AAAACCCAAACTTCTCCATAAATTCCATAGCCG	159
Source	duck	160	CGGTTTATCCCCGCTGGCGCGGGGAACAC	ACGCGCGTACCGGATCGCGGACAACAAATTGC	220
		221	CGGTTTATCCCCGCTGGCGCGGGGAACAC	CTGAAACCAGTTGGCTCGTTGTTCTTCTTTGG	281
		282	CGGTTTATCCCCGCTGGCGCGGGGAACAC	TTTTTTTGTCGCATCCAGCCGTATTTTTTCGC	342
		343	CGGTTTATCCCCGCTGGCGCGGGGAACAC	GCAGTGGTGAGGCCGGGAAGCGCGGTTGAGTC	403
		404	CGGTTTATCCCCGCTGGCGCGGGGAACAC	TGATCAGCGAGGACACCGGCGGCGATTTTCGT	464
		465	CGGTTTATCCCCGCTGGCGCGGGGAACAC	AGTATTAACTGCGGTGGCAGTGAGGCCAATAG	525
		526	CGGTTTATCCCCGCTGGCGCGGGGAACAC	ATACCGCAGCAAATTACGGTTCCAGAAACGCG	586
		587	CGGTTTATCCCCGCTGGCGCGGGGAACAC	TTCACGCCAACGCAGAGGTGGGCCGCGTTAT	646
		647	CGGTTTATCCCCGCTGGCGCGGGGAACAC		675
ID	3-9D	37	GGGTGTTCTACCGCAGGGGCGGGGAACTC	CAAGTGATATCCATCATCGCATCCAGTGCGTC	97
Source	duck	98	CGGTTTATCCCCGCTGGCGCGGGGAACTC	TTGGTTGTTCGGCGTTTTGAAGAGAACAAAAA	158
		159	CGGTTTATCCCCGCTGGCGCGGGGAACTC	CCCCGCTCCGCTCGAGTACCCGCTCTATATCC	219
		220	CGGTTTATCCCCGCTGGCGCGGGGAACTC	ATCCACATCACTGCGGATATCCGGAAGTATCG	280
		281	CGGTTTATCCCCGCTGGCTCGGGGAACTC	GCGGTCGATTTTGCTGGCGTTGTTTCGGCTGG	341
		342	CGGTTTATCCCCGCTGGCGCGGGGAACAC	CTGGCTCTGCAGGGACAGGATTACGAGGAGGT	402
		403	CGGTTTATCCCCGCTGGCGCGGGGAACAC	TTTTGCGCCTCGACAAATGGATTAGCCAGCGAC	464
		465	CGGTTTATCCCCGCTGGCGCGGGGAACAC		493
ID	3-9G	60	CGGTTTATCCCCGCTGGCGCGGGGAACTC	CCGGGGGATAATGTTTACGGTCATGCGCCCCC	120
Source	pig	121	CGGTTTATCCCCGCTGGCGCGGGGAACTC	ATCGTCCATATTAACAATCGTGGTGAGTTCAA	181
		182	CGGTTTATCCCCGCTGGCGCGGGGAACTC	ACTATGGCCCCGGCAAAAAACGCGCTGGTGGG	242
		243	CGGTTTATCCCCGCTGGCGCGGGGAACTC	TGGGCGGCTTGCCTTGCAGCCAGCTCCAGCAG	303
		304	CGGTTTATCCCCGCTGGCGCGGGGAACTC	AAGCTGGCTGGCAATCTCTTTCGGGGTGAGTC	364
		365	CGGTTTATCCCCGCTGGCGCGGGGAACTC	TAGTTTCCGTATCTCCGGATTTATAAAGCTGA	425
		426	CGGTTTATCCCCGCTGGCGCGGGGAACTC	GCGACCGCTCAGAAATTCCAGACCCGATCCAAA	487
		488	CGGTTTATCCCCGCTGGCGCGGGGAACTC	TCAACATTATCAATTACAACCGACAGGGAGCC	548
		549	CGGTTTATCCCCGCTGGCGCGGGGAACTC	AGCGTGTTCGGCATCACCTTTGGCTTCGGCTG	609
		610	CGGTTTATCCCCGCTGGCGCGGGGAACTC	TGCGTGAGCGTATCGCCGCGCGTCTGCGAAAG	670
		671	CGGTTTATCCCCGCTGGCGCTGGGAACTC		699
ID	3-10D	91	CGGTTTATCCTCGCTGACGCGGGGAACTC	TTGGTTGTTTGGCGTTTTGAAGAGAACAAAAA	151
Source	duck	152	CGGTTTATCCCCGCTGGCGCGGGGAACTC	TGTTGCAGCGGCGCACCGCTGACGGACTCGCC	212
		213	CGGTTTATCCCCGCTGGCGCGGGGAACTC	CGGAACTGGTCCAGCGTTAACCGGCGGCGGAT	273
		274	CGGTTTATCCCCGCTGGCGCGGGGAACTC	GCTGCGCTCACCGTCGCCAGCTTTTTCCAGTA	334
		335	CGGTTTATCCCCGCTGGCGCGGGGAACTC	CAATACGACCGCGAATAAACATGATGTGATCA	395
		396	GGGTTTATCCCCGCTGGCGCGGGGAACTC	AAAACCACCGGACCTGACCATTTGAAATGAGC	456
		457	CGGTTTATCCCCGCTGGCGCGGGGAACTC	AGCCGGATGCTGATCGATACCGCGCATCACCG	517
		518	CGGTTTATCCCCGCTGGCGCGGGGAACTC	CCCCACGCATTGTACTCTGTGCAGGCGTAACC	578
		579	CGGTTTATCCCCGCTGGCGCGGGGAACTC	TCCGGGCCATCCATACACCTTCTTAACCCGGC	639
		640	CGGTTTATCCCCGCTGGCGCGGGGAACTC	ACCATCACCAGGCACTACCGGCACTGGCTGCT	700
		701	CGGTTTATCCCCGCTGGCGCGGGGAACTC	ACCAGCGCTGGCGGGGCGGCGTAGAGCGGTAA	761
		762	CGGTTTATCCCCGCTGGCGCGGGGAACTC		790
ID	3-10E	38	GGGAGTTCTACCGCAGGGGCGGGGAACTC	CAAGTGATATCCATCATCGCATCCAGTGCGTC	98
Source	duck	99	CGGTTTATCCTCGCTGACGCGGGGAACTC	TTGGTTGTTCGGCGTTTTGAAGAGAACAAAAA	159
		160	CGGTTTATCCCCGCTGGCGCGGGGAACTC	AAACAGATTGTTCGTTTTCCCCATATTCATGA	220
		221	CGGTTTATCCCCGCTGGCGCGGGGAACTC	CTTTATTCCATCCCTTAATGCTTTGATGAAAT	281
		282	CGGTTTATCCCCGCTGGCGCGGGGAACTC	AATTGATTGCTGGGTGATATTAGAAAACGTCG	342
		343	CAGTTTATCCCCGCTGGCGCGGGGAACTC	ATGTAATGAATATTAAGCTTTTCACATTGTCC	403
		404	CGGTTTATCCCCGCTGGCGCGGGGAACTC	TGTTGCAGCGGCGCACCGCTGACGGACTCGCC	464
		465	CGGTTTATCCCCGCTGGCGCGGGGAACTC	CGGAACTGGTCCAGCGTTAACCGGCGGCGGAT	525
		526	CGGTTTATCCCCGCTGGCGCGGGGAACTC	CGGTCAGGGGAACAGCATAACAATTCCGTGCC	586
		587	CGGTTTATCCCCGCTGGCGCGGGGAACTC	ACCAGCGCTGGCGGGGCGGCGTAGAGCGGTAA	647
		648	CGGTTTATCCCCGCTGGCGCGGGGAACTC		676
ID	3-10F	15	CGGTGTATCCCCGCGGGCGCGGTGAATCT	CTGTGACTCCATCCGATAATGCTCTGATGCCATC	77
Source	duck	78	GGGGTTATAACCGCTGGCGCGGAGAACTC	TGGTGTTGTTGGTGAAGGGTTGCCGCACGCCCC	139
		140	CGGGTTATCCCCGCTGGCGTGGGGAAATC	CGGAATTGGTTCAGCGTAAACCGGCGGGGGAG	200
		201	CGGTTTATCCCCGCGGGCGCGGGGACCTC	GATGCGCTCACCGTCGCCAGCTTTCTCCAGTG	261
		262	CGGTTTATCCCCGCTGGCGCGGGGAACTC	CAATACGAGCGCGAATAAACATGATGTGATCA	322
		323	GGGTTTATCCCCGCTGGCGCGGGGAACTC	AAAACCACCGGACTTGACCATTTGAACTGAGC	383
		384	CGGTTTATCCCCGCTGGCGCGGGGAACTC	AGCCGGATGCTGATCGATACCGCGCATCACCG	444
		445	CGGTTTATCCCCGCTGGCGCGGGGAACTC	CCCCACGCATTGTACTCTGTGCAGGCGTAACC	505
		506	CGGTTTATCCCCGCTGGCGCGGGGAACTC	TCCGGGCCATCCATACACCTTTTTAACCCGGC	566
		567	CGGTTTATCCCCGCTGGCGCGGGGAACTC	ACCATCACCAGGCACTACCGGCACTGGCTGCT	627
		628	CGGTTTATCCCCGCTGGCGCGGGGAACTC		656
ID	3-11E	37	GGGAGTTCTACCGCAGGGGCGGGGAACTC	CAAGTGATATCCATCATCGCATCCAGTGCGTC	97
Source	duck	98	CGGTTTATCCTCGCTGACGCGGGGAACTC	TCGGTTGTTGGGGCGTTTCGAAGAGAACAAAAA	159
		160	CGGTTTATCCCCGCTGGCGCGGGGAACTC	AAACAGATTGTTCGTTTTCCCCATATTCATGA	220
		221	CGGTTTATCCCCGCTGGCGCGGGGAACTC	CTTTATTCCATCCCTTAATGCTTTGATGAAAT	281
		282	CGGTTTATCCCCGCTGGCGCGGGGAACTC	AATTGATTGCTGGGTGATATTAGAAAACGTCG	342
		343	CAGTTTATCCCCGCTGGCGCGGGGAACTC	ATGTAATGAATATTAAGCTTTTCACATTGTCC	403
		404	CGGTTTATCCCCGCTGGCGCGGGGAACTC	TGTTGCAGCGGCGCACCGCTGACGGACTCGCC	464
		465	CGGTTTATCCCCGCTGGCGCGGGGAACTC	CGGAACTGGTCCAGCGTTAACCGGCGGCGGAT	525
		526	CGGTTTATCCCCGCTGGCGCGGGGAACTC	CGGTCAGGGGAACAGCATAACAATTCCGTGCC	586
		587	CGGTTTATCCCCGCTGGCGCGGGGAACTC	ACCAGCGCTGGCGGGGCGGCGTAGAGCGGTAA	647
		648	CGGTTTATCCCCGCTGGCGCGGGGAACTC		676
ID	3-12C	34	GGGAGTTCTACCGCAGGGGCGGGGAACTC	CAAGTGATATCCATCATCGCATCCAGTGCGTC	94
Source	duck	95	CGGTTTATCCTCGCTGACGCGGGGAACTC	TTGGTTGTTGGGCGTTTTGAAGAGAACAAAAA	155
		156	CGGTTTATCCCCGCTGGCGCGGGGAACTC	GACTCAATGGCAACCGTCACGGCCTGTCCTGG	216
		217	CGGTTTATCCCCGCTGGCGCGGGGAACTC	CCCCGCTTCGCTCGAGTACCCGCTCTATATCC	277
		278	CGGTTTATCCCCGCTGGCGCGGGGAACTC	GCGGTCGATTTTGCTGGCGTTGTTTCGGCTGG	338
		339	CGGTTTATCCCCGCTGGCGCGGGGAACTC	AAACAGATTGTTCGTTTTCCCCATATTCATGA	399
		400	CGGTTTATCCCCGCTGGCGCGGGGAACTC	CAATACGACCGCGAATAAACATGATGTGATCA	460
		461	GGGTTTATCCCCGCTGGCGCGGGGAACTC	AAAACCACCGGACCTGACCATTTGAAATGAGC	521
		522	CGGTTTATCCCCGCTGGCGCGGGGAACTC	TCCGGGCCATCCATACACCTTCTTAACCCGGC	582
		583	CGGTTTATCCCCGCTGGCGCGGGGAACTC	ACCATCACCAGGCACTACCGGCACTGGCTGCT	643
		644	CGGTTTATCCCCGCTGGCGCGGGGAACTC		672
ID	3-12E	82	CGGTTTATCCCCGCTGACGCGGGGAACAC	ACATGAAAGTCGGTTCAGACCGTGTGTTTACC	142
Source	duck	143	CGGTTTATCCCCGCTGGCGCGGGGAACAC	TTTAAAAGCATCAGCTAAATAATTAAAGATAT	203
		204	CGGTTTATCCCCGCTGACGCGGGGAACTC	CTATCTGATTTTGAATACACATCTCTAAAACA	264
		265	CGGTTTATCCCCGCTGGCGCGGGGAACAC	GAGGCTGAACAGGGAGGGGGCTACCGGCACAG	325
		326	CGGTTTATCCCCGCTGGCGCGGGGAACAC	TTGCCAACCGCCAAAGACTGGAAAACCAATCT	386
		387	CGGTTTATCCCCGCTGACGCGGGGAACTC	CCAACGCGACGATTTTTGCCGCCGGTTATAAG	447
		448	CGGTTTATCCCCGCTGACGCGGGGAACTC	AATGGGGTAATAATATGGCCGTGTTGCGCTCG	508
		509	CGGTTTATCCCCGCTGACGCGGGGAACTC	GACAGTCCTTAACTCATGGAGCGTGGCCCGCC	569
		570	CGGTTTATCCCCGCTGACGCGGGGAACTC	GTTGGATATCGTAAGGATGAGTACATGGAAAG	630
		631	CGGTTTATCCCCGCTGACGCGGGGAACTC	CGTAACGAGCGTCGTTTTATTGCAGGAAAACA	691
		692	CGGTTTATCCCCGCTGACGCGGGGAACTC	ATCGCCGTGTCGTTTGCCGAAGTACTCAGCCA	752
		753	CGGTTTATCCCCGCTGACGCGGGGAACTC	AGTGAACGGGAACCCATCACCACCCGGCCATT	813
		814	CGGTTTATCCCCGCTGACGCGGGGAACTC		842
ID	4-1B
Source	pig	94	GTTTATCCCCGCTGGCGCGGGGAACAC	TGCTGGATGAGTTTATCGAACACAGAGCGGAGCG	154
		155	GTTTATCCCCGCTGGCGCGGGGAACAC	TTTGCTACCCGCTCAAAACCGCCGATTCGCGTCA	215
		216	GTTTATCCCCGCTGGCGCGGGGAACAC	TCGGCCAGCGTCCAGGCTGGCACCCGATATTCCG	276
		277	GTTTATCCCCGCTGGCGCGGGGAACAC	AGTATTAACTGCGGTGGCAGTGAGGCCAATAGCG	337
		338	GTTTATCCCCGCTGGCGCGGGGAACAC	ATACCGCAGCAAATTACGGTTCCAGAAACGCGCG	398
		399	GTTTATCCCCGCTGGCGCGGGGAACAC	TTCACGCCAACGCAGAGGCGGGCCGCGTTAATCG	459
		460	GTTTATCCCCGCTGGCGCGGGGAACAC		486
ID	4-1D	28	CGGTTTATCCTCGCTGACGCGGGGAACTC	TTGGTTGTTCGGCGTTTTGAAGAGAACAAAAA	88
Source	pig	89	CGGTTTATCCCCGCTGGCGCGGGGAACTC	GACTCAATGGCAACCGTCACGGCCTGTCCTGG	149
		150	CGGTTTATCCCCGCTGGCGCGGGGAACTC	GCGGTCGATTTTGCTGGCGTTGTTTCGGCTGG	210
		211	CGGTTTATCCCCGCTGGCGCGGGGAACTC	TGCATAAAAACCAGCGTGAAGAACTTTGCAGT	271
		272	CGGTTTATCCCCGCTGGCGCGGGGAACTC	GAACGCGAGATGCACCCAGGTTTGTGGGAACT	332
		333	CGGTTTATCCCCGCTGGCGCGGGGAACTC	TCATCATGACGCACGGGCGACCCGACAAGGTT	393
		394	CGGTTTATCCCCGCTGGCGCGGGGAACTC	ATAAGCCCCGGCATCAGTTGCAGCCGCGGACG	454
		455	CGGTTTATCCCCGCTGGCGCGGGGAACTC	GCCCGTCGCCAGTTTTCCGGTCGTTTCGTCCT	515
		516	CGGTTTATCCCCGCTGGCGCGGGGAACTC	AGACAGATTGTTCGTTTTCCCCATATTCATGA	576
		577	CGGTTTATCCCCGCTGGCGCGGGGAACTC	CTTTATTCCATCCCTTAATGCTTTGATGAAAT	637
		638	CGGTTTATCCCCGCTGGCGCGGGGAACTC	AATTGATTGCTGGGTGATATTAGAAAACGTCG	698
		699	CGGTTTATCCCCGCTGGCGCGGGGAACTC	ATGTAATGAATATTAAGCTTTTCACATTGTCC	759
		760	CGGTTTATCCCCGCTGGCGCGGGGAACTC	TGTTGCAGCGGCGCACCGCTGACGGACTCGCC	820
		821	CGGTTTATCCCCGCTGGCGCGGGAACTCC		850
		934	CAGGGTTATCCCGCTGGCGCGGGGAATCA	AAACACCGGACTGACCTTTGAATGAGCAGTTATCCCGCTGGGCGGGGAGACCGGGAACCCTTCTCCCAAAAACATGAAGCCGT	1045
		1046	CGGTTTATCCCCGCTGGCGCGGGGAACTC	CCTTTTGATATTCGTGAACCAGACTTTTAGTA	1106
		1107	CGGTTTATCCCCGCTGGCGCGGGGAACTC		1135
ID	4-1E	55	CGGTTTATCCCCGGTGGCGGGGGGAACCC	CTGAAAACCAGTTGGCTCGTTGTTTTTTCTTGGG	117
Source	pig	118	CGGTTTATCCCCGCTGGCGCGGGGAACAC	TTTTTTTTGTCGCATCCAGCCGTATTTTTTCGC	179
		180	CGGTTTATCCCCGCTGGCGCGGGGAACAC	GCAGTGGTGAGGCCGGGAAGCGCGGTTGAGTC	240
		241	CGGTTTATCCCCGCTGGCGCGGGGAACAC	TGATCAGCGAGGACACCGGCGGCGATTTTCGT	301
		302	CGGTTTATCCCCGCTGGCGCTGGGGAACA	CGTTATGCAGCCTGTTTGAGCAATGAAGAAAATT	364
		365	CGGTTTATCCCCGCTGGCGCGGGGAACAC	TCGCCCATGTAACAGAAACGGGGATTTTAATT	425
		426	CGGTTTATCCCCGCTGGCGCGGGGAACAC	TGCTGGATGAGTTTATCGAACACAGAGCGGAG	486
		487	CGGTTTATCCCCGCTGGCGCGGGGAACAC	TTTGCTACCCGCTCAAAACCGCCGATTCGCGT	547
		548	CGGTTTATCCCCGCTGGCGCGGGGAACAC	TCGGCCAGCGTCCAGGCTGGCACCCGATATTC	608
		609	CGGTTTATCCCCGCTGGCGCGGGGAACAC	TTTGCTACCCGCTCAAAACCGCCGATTCGCGT	669
		670	CGGTTTATCCCCGCTGGCGCGGGGAACAC	TCGGCCAGCGTCCAGGCTGGCACCCGATATTC	730
		731	CGGTTTATCCCCGCTGGCGCGGGGAACAC	AGTATTAACTGCGGTGGCAGTGAGGCCAATAG	791
		792	CGGTTTATCCCCGCTGGCGCGGGGAACAC	ATACCGCAGCAAATTACGGTTCCAGAAACGCG	852
		853	CGGTTTATCCCCGCTGGCGCGGGGAACAC	TTCACGCCAACGCAGAGGTGGGCCGCGTTAAT	913
		914	CGGTTTATCCCCGCTGGCGCGGGGAACAC		942
ID	4-2C	41	GGGAGTTCTACCGCAGGGGCGGGGAACTC	CAAGTGATATCCATCATCGCATCCGTGCGTC	100
Source	pig	101	CGGTTTATCCTCGCTGACGCGGGGAACTC	TTGGTTGTTCGGCGTTTTGAAGAGAACAAAAA	161
		162	CGGTTTATCCCCGCTGGCGCGGGGAACTC	TATATAAACGAGGTGAATTTATGGAAACTGTA	222
		223	CGGTTTATCCCCGCTGGCGCGGGGAACTC	TTTTTATGCGTGGCAGTAAATCCCCACGTCGG	283
		284	CGGTTTATCCCCGCTGGCGCGGGGAACTC	AAACAGATTGTTCGTTTTCCCCATATTCATGA	344
		345	CGGTTTATCCCCGCTGGCGCGGGGAACTC	CTTTATTCCATCCCTTAATGCTTTGATGAAAT	405
		406	CGGTTTATCCCCGCTGGCGCGGGGAACTC	GGTGAACCCCATCACCAAGAACATGAAGCCGT	466
		467	CGGTTTATCCCCGCTGGCGCGGGGAACTC		495
ID	4-2D	114	CCGGTTTATCCCCGCTGGCGCGGGGAACAC	ATTGTCCAGGGTATGTCCGGTCAGGGGAATA	174
Source	pig	175	GCGGTTTATCCCCGCTGGCGCGGGGAACAC	GAGTTCAGCACGGAGGCGGGTAATATCCTCG	235
		236	GCGGTTTATCCCCGCTGGCGCGGGGAACAC	GGTAGCTGGGGTTTTGATATTAGGCAGAAGC	296
		297	GCGGTTTATCCCCGCTGGCGCGGGGAACAC		326
ID	4-3F	29	CGGTTTATCCTCGCTGACGCGGGGAACTC	TTGGTTGTTCGGCGTTTTGAAGAGAACAAAAA	89
Source	pig	90	CGGTTTATCCCCGCTGGCGCGGGGAACTC	GACTCAATGGCAACCGTCACGGCCTGTCCTGG	150
		151	CGGTTTATCCCCGCTGGCGCGGGGAACTC	GCGGTCGATTTTGCTGGCGTTGTTTCGGCTGG	211
		212	CGGTTTATCCCCGCTGGCGCGGGGAACTC	TGCATAAAAACCAGCGTGAAGAACTTTGCAGT	272
		273	CGGTTTATCCCCGCTGGCGCGGGGAACTC	GAACGCGAGATGCACCCAGGTTTGTGGGAACT	333
		334	CGGTTTATCCCCGCTGGCGCGGGGAACTC	TCATCATGACGCACGGGCGACCCGACAAGGTT	394
		395	CGGTTTATCCCCGCTGGCGCGGGGAACTC	ATAATCCCCGGCATCAGTTGCAGCCGCGGACG	455
		456	CGGTTTATCCCCGCTGGCGCGGGGAACTC	GCCCGTCGCCAGTTTTCCGGTCGTTTCGTCCT	516
		517	CGGTTTATCCCCGCTGGCGCGGGGAACTC	AAACAGATTGTTCGTTTTCCCCATATTCATGA	577
		578	CGGTTTATCCCCGCTGGCGCGGGGAACTC	CTTTATTCCATCCCTTAATGCTTTGATGAAAT	638
		639	CGGTTTATCCCCGCTGGCGCGGGGAACTC	AATTGATTGCTGGGTGATATTACAAAACGTCG	699
		700	CGGTTTATCCCCGCTGGCGCGGAGAACTC	ATGTAATGAATATTAAGCTTTTCACATTGTCC	760
		761	CGGTTTATCCCCGCTGGCGCGGGGAACTC	TGTTGCAGCGGCGCACCGCTCACAGACTCGCG	821
		822	CGGTTTATCCCCGCTGGCGCGGGGAACTC	GGGAACTGGTCTAGGTTTACCGGCGGCGGAT	881
		882	CGGTTTATCCCCGCTGGCGCGGGGAACTC	CAATACGACCGCGAATAAACATGATGTGATCA	942
		943	GGGTTTATCCCCGCTGGCGCGGGGAACTC	AAAACCACCGGACCTGACCATTTGAAATGAGC	1003
		1004	CGGTTTATCCCCGCTGGCGCGGGGAACTC		1032
ID	4-3H	99	CGGTTTATCCCCGCTGGCGCGGGGAACAC	CAACGAAATTGAGAGCAAAGGTCGCTACGCAG	159
Source	beef cow	160	CGGTTTATCCCCGCTGGCGCGGGGAACAC	TTTACGTCGAAGCGCCTTTTTCGCCTCCAGGT	220
		221	CGGTTTATCCCCGCTGGCGCGGGGAACAC	ATCTCCAGCGCCTTTTCGACGCAACGGTGCGC	281
		282	CGGTTTATCCCCGCTGGCGCGGGGAACAC	TGACCGATTTTATTGATCGCCCGATAGACCTG	342
		343	CGGTTTATCCCCGCTGGCGCGGGGAACAC	CCAGATTCCGCTTTCTCTACCTTCTCTTTTTC	403
		404	CGGTTTATCCCCGCTGGCGCGGGGAACAC	GGGTTGTGCGCCCTGGTGGGCGAAAACGGTGG	464
		465	CGGTTTATCCCCGCTGGCGCGGGGAACAC	ATTTTCCTGATCGAGTTTTTAGAATTTTGTCG	525
		526	CGGTTTATCCCCGCCGGCGCGGGGAACAC		554
ID	4-4E	23	CGGTTTATCCCCGCTGACGCGGGGAACAC	ACATGAATGTCGGTTCAGACCGTGTTTTTACC	83
Source	pig	84	CGGTTTATCCCCGCTGGCGCGGGGAACAC	GAGGCTGAACAGGGAGGGGGCTACCGGCACAG	144
		145	CGGTTTATCCCCGCTGGCGCGGGGAACAC	TTGCCAACCGCCAAAGACTGGAAAACCAATCT	205
		206	CGGTTTATCCCCGCTGACGCGGGGAACTC	CCAACGCGACGATTTTTGCCGCCGGTTATAAG	266
		267	CGGTTTATCCCCGCTGACGCGGGGAACTC	GACGCTGTGCGATTGGGCATCGAGATCGAGGG	327
		328	CGGTTTATCCCCGCTGACGCGGGGAACTC	TATAAATGTGCCGTATACAGCATTTGTTGCTT	388
		389	CGGTTTATCCCCGCTGACGCGGGGAACTC	TCAGGCCGGGAAACCGGCCTTTTTTATTAACA	449
		450	CGGTTTATCCCCGCTGACGCGGGGAACTC	CAAATGCAGGCCCGCGGCCAACTCGGGAAATT	510
		511	CGGTTTATCCCCGCTGACGCGGGGAACTC	GAATCCCGCGCCCGTGAACTCGACTTACTCGG	571
		572	CGGTTTATCCCCGCTGACGCGGGGAACTC	GTTAATTCACGCACCAGGATACGCTGCCAGCC	632
		633	CGGTTTATCCCCGCTGACGCGGGGAATTC	GGGTAGAAGAATTGGCGAAACTGTGCGCGAGG	693
		694	CGGTTTATCCCCGCTGACGCGGGGAACTC	CCAGCACGCGTGATCCGCACTGGTCGTTCCGT	754
		755	CGGTTTATCCCCGCTGACGCGGGGAACTC	GAATCTGGTTTTTAACACCCAAAAAATAATTT	815
		816	CGGTTTATCCCCGCTGACGCGGGGAACTC	GGTGTCGAACGTAGCGCGAAACCCTAATATTT	876
		877	CGGTTTATCCCCGCTGACGCGGGGAACTC		905
ID	4-4F	679	CGGTTTATCCCCGCTGGCGCGGGGAACAC	TCGCCCATGTAACAGAAACGGGGATTTTAATT	739
Source	pig	740	CGGTTTATCCCCGCTGGCGCGGGGAACAC	TTTGCTACCCGCTCAAAACCGCCGATTCGCGT	800
		801	CGGTTTATCCCCGCTGGCGCGGGGAACAC	TCGGCCAGCGTCCAGGCTGGCACCCGATATTC	861
		862	CGGTTTATCCCCGCTGGCGCGGGGAACAC	GGGGCTTTTTTATATCCGCGCCACGCTCGGCG	922
		923	CGGTTTATCCCCGCTGGCGCGGGGAACAC		951
ID	4-5A	109	CCGGTTTATCCCCGCTGGCGCGGGGAACAC	ATTGTCCAGGGTATGTCCGGTCAGGGGAATA	169
Source	pig	170	GCGGTTTATCCCCGCTGGCGCGGGGAACAC	GAGTTCAGCACGGAGGCGGGTAATATCCTCG	230
		231	GCGGTTTATCCCCGCTGGCGCGGGGAACAC	GGTAGCTGGGGTTTTGATATTAGGCAGAAGC	291
		292	GCGGTTTATCCCCGCTGGCGCGGGGAACAC		321
ID	4-5B	18	CGGTTTTTCCCCGCTGGCGCGGGAACTCG	CGGTCGATTTTGCGGGCGTTGTTTCGGCTGG	77
Source	pig	78	CGGTTTATCCCCGCTGGCGCGGGAACTCT	GCATAAAAACCAGCGTGAAGAACTTTGCAGT	137
		138	CGGTTTATCCCCGCTGGCGCGGGGAACTC	GAACGCGAGATGCACCCAGGTTTGTGGGAACT	198
		199	CGGTTTATCCCCGCTGGCGCGGGGAACTC	TCATCATGACGCACGGGCGACCCGACAAGGTT	259
		260	CGGTTTATCCCCGCTGGCGCGGGGAACTC	ATAAGCCCCGGCATCAGTTGCAGCCGCGGACG	320
		321	CGGTTTATCCCCGCTGGCGCGGGGAACTC	GCCCGTCGCCAGTTTTCCGGTCGTTTCGTCCT	381
		382	CGGTTTATCCCCGCTGGCGCGGGGAACTC	TTCCCGCGCGATTGCGATCGCCATCGTCCGAT	442
		443	CGGTTTATCCCCGCTGGCGCGGGGAACTC	TATATAAACGAGGTGAATTTATGGAAACTGTA	503
		504	CGGTTTATCCCCGCTGGCGCGGGGAACTC	TTTTTATGCGTGGCAGTAAATCCCCACGTCGG	564
		565	CGGTTTATCCCCGCTGGCGCGGGGAACTC	CGGCGAAAGCGGATGCGTTCACCAATGGTCAT	625
		626	CGGTTTATCCCCGCTGGCGCGGGGAACTC	AAACAGATTGTTCGTTTTCCCCATATTCATGA	686
		687	CGGTTTATCCCCGCTGGCGCGGGGAACTC	CGGTCAGGGGAACAGCATAACAATTCCGTGCC	747
		748	CGGTTTATCCCCGCTGGCGCGGGGAACTC	TTGCTGTATAGAGATTATCGGCGTGGGATTGT	808
		809	CGGTTTATCCCCGCTGGCGCGGGGAACTC	TTGCTGTATAGAGATCATCGGCGTGGGATTGT	869
		870	CGGTTTATCCCCGCTGGCGCGGGGAACTC		898
ID	4-5C	17	CGGTTTATCCCCGCTGGCGCGGGGAACTC	GCGGTCGATTTTGCTGGCGTTGTTTCGGCTGG	77
Source	pig	78	CGGTTTATCCCCGCTGGCGCGGGGAACTC	TGCATAAAAACCAGCGTGAACAACTTTGCAGT	138
		139	CGGTTTATCCCGGCTGGCGCGGGGAACTC	GAACGCGAGATGCACCCAGGTTTGTGGGAACT	199
		200	CGGTTTATCCCCGCTGGCGCGGGGAACTC	TCGTCATGACGCACGGGCGACCCGACCAGGTT	260
		261	CGGTTTATCCCCGCTGGCGCGGGGAACTC	ATAAGCCCCGGCATCAGTTGCAGCCACGGACG	321
		322	CGGTTTATCCCCGCTGGCGCGGGGAACTC	GCCCGTCGCCTGTTTTCCGGTCGTTTCGTCCT	382
		383	CGGTTTATCCCCGCTGGCGCGGGGAACTC	TTCCCGCGCGATTGCAATCGCCATCGTCCGAT	443
		444	CGGTTTATCCCCGCTGGCGCGGGGAACTC	TATATAAACGAGGTGAATTTATGGAAACTGTA	504
		505	CGGTTTATCCCCGCTGGCGCGGGGAACTC	TTTTTATGCGTGGCATTAAATCCCCACGTCGG	565
		566	CGGTTTATCCCCGCTGGCGCGGGGAACTC	CGGCGAAAGCGGATGCGTTCACCAATGGTCAT	626
		627	CGGTTTATCCCCGCTGGCTCGGGGACTCC	ATACACAAAGTTCGTTTTCCCCATATTCATGA	687
		688	CGGTTTATCCCCGCTGGCGCGGGGAACTC	CGGTCAGGGGAACAGCATAACAATTCCGTGCC	748
		749	CGGTTTATCCCCGCTGGCGCGGGGAACTC	TTGCTGTATAGAGATTATCGGCGTGGGATTGT	809
		810	CGGTTTATCCCCGCTGGCGCGGGGAACTC	TTGCTGTATAGAGATTATCGGCGTGAGATTGT	870
		871	CGGTTTATCCCCGCTGGCGCGGGGAACTC		899
ID	4-5D	40	GGGAGTTCTACCGCAGGGGCGGGGAACTC	CAAGTGATATCCCATCATCGCATCCAGTGCGTC	101
Source	pig	102	CGGTTTATCCTCGCTGACGCGGGGAACTC	TTGGTTGTTCGGCGTTTTGAAGAGAACAAAAA	162
		163	CGGTTTATCCCCGCTGGCGCGGGGAACTC	TATATAAACGAGGTGAATTTATGGAAACTGTA	223
		224	CGGTTTATCCCCGCTGGCGCGGGGAACTC	TTTTTATGCGTGGCAGTAAATCCCCACGTCGG	284
		285	CGGTTTATCCCCGCTGGCGCGGGGAACTC	AAACAGATTGTTCGTTTTCCCCATATTCATGA	345
		346	CGGTTTATCCCCGCTGGCGCGGGGAACTC	TTTTTATGCGTGGCAGTAAATCCCCACGTTGG	406
		407	CGGTTTATCCCCGCTGGCGCGGGGAACTC	AAACAGATTGTTCGTTTTCCCCATATTCATGA	467
		468	CGGTTTATCCCCGCTGGCGCGGGGAACTC	CTTTATTCCATCCCTTAATGCTTTGATGAAAT	528
		529	CGGTTTATCCCCGCTGGCGCGGGGAACTC	GGTGAACCCCATCACCAAGAACAAGAAGCCGT	589
		590	CGGTTTATCCCCGCTGGCGCTGGGAGCTC		618
ID	4-6E	111	CCGGTTTATCCCCGCTGGCGCGGGGAACAC	ATTGTCCAGGGTATGTCCGGTCAGGGGAATA	171
Source	pig	172	GCGGTTTATCCCCGCTGGCGCGGGGAACAC	GAGTTCAGCACGGAGGCGGGTAATATCCTCG	232
		233	GCGGTTTATCCCCGCTGGCGCGGGGAACAC	GGTAGCTGGGGTTTTGATATTAGGCAGAAGC	293
		294	GCGGTTTATCCCCGCTGGCGCGGGGAACAC		323
ID	4-6F	111	CCGGTTTATCCCCGCTGGCGCGGGGAACAC	ATTGTCCAGGGTATGTCCGGTCAGGGGAATA	171
Source	pig	172	GCGGTTTATCCCCGCTGGCGCGGGGAACAC	GGTAGCTGGGGTTTTGATATTAGGCAGAAGC	232
		233	GCGGTTTATCCCCGCTGGCGCGGGGAACAC		262
ID	4-6G	29	CGGTTTATCCTCGCTGACGCGGGGAACTC	TTGGTTGTTCGGCGTTTTGAAGAGAACAAAAA	89
Source	pig	90	CGGTTTATCCCCGCTGGCGCGGGGAACTC	GACTCAATGGCAACCGTCACGGCCTGTCCTGG	150
		151	CGGTTTATCCCCGCTGGCGCGGGGAACTC	GCGGTCGATTTTGCTGGCGTTGTTTCGGCTGG	211
		212	CGGTTTATCCCCGCTGGCGCGGGGAACTC	TGCATAAAAACCAGCGTGAAGAACTTTGCAGT	272
		273	CGGTTTATCCCCGCTGGCGCGGGGAACTC	GAACGCGAGATGCACCCAGGTTTGTGGGAACT	333
		334	CGGTTTATCCCCGCTGGCGCGGGGAACTC	TCATCATGACGCACGGGCGACCCGACAAGGTT	394
		395	CGGTTTATCCCCGCTGGCGCGGGGAACTC	ATAAGCCCCGGCATCAGTTGCAGCCGCGGACG	455
		456	CGGTTTATCCCCGCTGGCGCGGGGAACTC	GCCCGTCGCCAGTTTTCCGGTCGTTTCGTCCT	516
		517	CGGTTTATCCCCGCTGGCGCGGGGAACTC	AAACAGATTGTTCGTTTTCCCCATATTCATGA	577
		578	CGGTTTATCCCCGCTGGCGCGGGGAACTC	CTTTATTCCATCCCTTAATGCTTTGATGAGAT	638
		639	CGGTTTATCCCCGCTGGCGCGGGGAACTC	AATTGATTGCTGGGTGATATTAGAAAACGTCG	699
		700	CGGTTTATCTCCGCTGGCGCGGGGAACTC	ATGTAATGAATATTAAGCTTTTCACATTGTCG	760
		761	CGGTTTATCCCCGCTGGCGCGGGGAACTC	TGTTGCAGCGGCGCACCGCTGACGGACTCGCC	821
		822	CGGTTTATCCCCGCTGGCGCGGGGAACTC	CGGAACTGGTCCAGCGTTACCGGCGGCGGA	880
		881	TCGGTATATCCCGCTGGGGCGGGGAACTC		910
		997	CGGTTTATCCCCGCTGGCGCGGGGAACTC	GGTGAACCCCATCACCAAGAACATGAAGCCGT	1057
		1058	CGGTTTATCCCCGCTGGCGCGGGGAACTC	CCTTTTGATATTCGTGAACCAGACTTTTAGTA	1118
		1119	CGGTTTATCCCCGCTGGCGCGGGGAACTC		1147
ID	4-7A	98	CGGTTTATCCCCGCTGGCGCGGGGAACAC	GGTTTTACAAGCTTAAATGATTTTAAATTTTG	158
Source	pig	159	CGGTTTATCCCCGCTGGCGCGGGGAACAC	AACTGGATTCTGCTCTAATTATTACATCATCG	219
		220	CGGTTTATCCCCGCTGGCGCGGGGAACAC	GGAAACCGCCCCGGCGGTGGTTAGCTGTTTGC	280
		281	CGGTTTATCCCCGCTGGCGCGGGGAACAC	TCATTAGAAGCCAATAATCAGCGCGTCGAGAA	341
		342	CGGTTTATCCCCGCTGGCGCGGGGAACAC	TTTATCGCCTCAGCTACCAGTAGATTGACCAC	402
		403	CTGTTTATCCCCGCTGGCGCGGGGAACAC	TTTCGTGCGGTACACACGATGCGTTTGCGTGG	463
		464	CGGTTTATCCCCGCTGGCGCGGGGAACAC		492
ID	4-7B	50	GGGAGTTCTACCGCAGGGGCGGGGAACTC	CAAGTGATATCCATCATCGCATCCGTGCGTC	109
Source	pig	110	CGGTTTATCCCCGCTGGCGCGGGGAACTC	GGTGAACCCCATCACCAAGAACATGAAGCCGT	170
		171	CGGTTTATCCCCGCTGGCGCGGGGAACTC		199
ID	4-7C	59	CGGTTTATCCCCGCTGACGCGGGGAACAC	ACATGAATGTCGGTTCAGACCGTGTTTTTACC	119
Source	pig	120	CGGTTTATCCCCGCTGGCGCGGGGAACAC	GAGGCTGAACAGGGAGGGGGCTACCGGCACAG	180
		181	CGGTTTATCCCCGCTGGCGCGGGGAACAC	TTGCCAACCGCCAAAGACTGGAAAACCAATCT	241
		242	CGGTTTATCCCCGCTGACGCGGGGAACTC	CCAACGCGACGATTTTTGCCGCCGGTTATAAG	302
		303	CGGTTTATCCCCGCTGACGCGGGGAACTC	GACGCTGTGCGATTGGGCATCGAGATCGAGGG	363
		364	CGGTTTATCCCCGCTGACGCGGGGAACTC	TATAAATGTGCCGTATACAGCATTTGTTGCTT	424
		425	CGGTTTATCCCCGCTGACGCGGGGAACTC	TCAGGCCGGGAAACCGGCCTTTTTTATTAACA	485
		486	CGGTTTATCCCCGCTGACGCGGGGAACTC	CAAATGCAGGCCCGCGGCCAACTCGGGAAATT	546
		547	CGGTTTATCCCCGCTGACGCGGGGAACTC	GAATCCCGCGCCCGTGAACTCGACTTACTCGG	607
		608	CGGTTTATCCCCGCTGACGCGGGGAACTC	GTTAATTCACGCACCAGGATACGCTGCCAGCC	668
		669	CGGTTTATCCCCGCTGACGCGGGGAACTC	GGGGTAGAAGAATTGGCGAAACTGTGCGCGAGG	730
		731	CGGTTTATCCCCGCTGACGCGGGGAACTC	CCAGCACGCGTGATCCGCACTGGTCGTTCCGT	791
		792	CGGTTTATCCCCGCTGACGCGGGGAACTC	GAATCTGGTTTTTAACACCCAAAAAATAATTT	852
		853	CGGTTTATCCCCGCTGACGCGGGGAACTC	GGTGTCAAACGTAGCGCGAAACCCTAATATTT	913
		914	CGGTTTATCCCCGCTGACGCGGGGAACTC		942
ID	4-7D	38	GGGAGTTCTACCGCAGGGGCGGGGAACTC	CAAGTGATATCCATCATCGCATCCGTGCGTC	97
Source	pig	98	CGGTTTATCCTCGCTGACGCGGGGAACTC	TTGGTTGTTCGGCGTTTTGAAGAGAACAAAAA	158
		159	CGGTTTATCCCCGCTGGCGCGGGGAACTC	TATATAAACGAGGTGAATTTATGGAAACTGTA	219
		220	CGGTTTATCCCCGCTGGCGCGGGGAACTC	TTTTTATGCGTGGCAGTAAATCCCCACGTCGG	280
		281	CGGTTTATCCCCGCTGGCGCGGGGAACTC	AAACAGATTGTTCGTTTTCCCCATATTCATGA	341
		342	CGGTTTATCCCCGCTGGCGCGGGGAACTC	TTTTTATGCGTGGCAGTAAATCCCCACGTCGG	402
		403	CGGTTTATCCCCGCTGGCGCGGGGAACTC	AAACAGATTGTTCGTTTTCCCCATATTCATGA	463
		464	CGGTTTATCCCCGCTGGCGCGGGGAACTC	CTTTATTCCATCCCTTAATGCTTTGATGAAAT	524
		525	CGGTTTATCCCCGCTGGCGCGGGGAACTC	GGTGAACCCCATCACCAAGAACATGAAGCCGT	585
		586	CGGTTTATCCCCGCTGGCGCGGGGAACTC		614
ID	4-7G	51	GGGAGTTCTACCGCAGGGGCGGGGAACTC	CAAGTGATATCCATCATCGCATCCGTGCGTC	110
Source	pig	111	CGGTTTATCCCCGCTGGCGCGGGGAACTC	GGTGAACCCCATCACCAAGAACATGAAGCCGT	171
		172	CGGTTTATCCCCGCTGGCGCGGGGAACTC		200
ID	4-8B	38	GGGAGTTCTACCGCAGGGGCGGGGAACTC	CAAGTGATATCCATCATCGCATCCGTGCGTC	97
Source	pig	98	CGGTTTATCCTCGCTGACGCGGGGAACTC	TTGGTTGTTCGGCGTTTTGAAGAGAACAAAAA	158
		159	CGGTTTATCCCCGCTGGCGCGGGGAACTC	CCCCGCTTCGCTCGAGTACCCGCTCTATATCC	219
		220	CGGTTTATCCCCGCTGGCGCGGGGAACTC	TGCATAAAAACCAGCGTGAAGAACTTTGCAGT	280
		281	CGGTTTATCCCCGCTGGCGCGGGGAACTC	GAACGCGAGATGCACCCAGGTTTGTGGGAACT	341
		342	CGGTTTATCCCCGCTGGCGCGGGGAACTC		370
ID	4-8C	26	GGGTGTTCTACCGCAGGGGCGGGGAATTC	TAAGTGATATCCATCATCGCATCCGTGCGCC	85
Source	pig	86	CGGTTTATCCCCGCTGATGCGGGGAACAC	CAGCGTCAGGCGTGAAATCTCACCGTCGTTGC	146
		147	CGGTTTATCCCTGCTGGCGCGGGGAACTC	TCGGTTCAGGCGTTGCAAACCTGGCTACCGGG	207
		208	CGGTTTATCCCCGCTAACGCGGGGAACTC	GTAGTCCATCATTCCACCTATGTCTGAACTCC	268
		269	CGGTTTATCCCCGCTGGCGCGGGGAACTC	TTCGAAATATAAACTAAAGAGTATGAAAGGCG	329
		330	CGGTTTATCCCCGCTGGCGCGGGGAACTC	TCAATCGCTGACTCAGGCGTCTGAATGCCAGC	390
		391	CGGTTTATCCCCGCTGGCGCGGGGAACTC	TTTGATAAAAAACAGAAGTATTACCGAATGGA	451
		452	CGGTTTATCCCCGCTGGCGCGGGGAACTC	CCAATACGGCGAACTATCGTTAGATCCCCAGC	512
		513	CGGTTTATCCCCGCTGGCGCGGGGAACTC	GCGATTAGGCAAAAAACGGGCGAATAACTTAA	573
		574	CGGTTTATCCCCGCTGGCGCGGGGAACTC	TGGCTCTGGATGTTGCTAAACGCATTGCACCT	634
		635	CGGTTTATCCCCGCTGGCGCGGGGAACTC	AAATTTCACAGTGATTTCAACGTCTGCGGCGT	695
		696	CGGTTTATCCCCGCTGGCGCGGGGAACTC		724
ID	4-8D	97	CGGTTTATCCTCGCTGACGCGGGGAACTC	TTGGTTGTTCGGCGTTTTGAAGAGAACAAAAA	157
Source	pig	158	CGGTTTATCCCCGCTGGCGCGGGGAACTC	TATATAAACGAGGTGAATTTATGGAAACTGTA	218
		219	CGGTTTATCCCCGCTGGCGCGGGGAACTC	TTTTTATGCGTGGCAGTAAATCCCCACGTCGG	279
		280	CGGTTTATCCCCGCTGGCGCGGGGAACTC	AAACAGATTGTTCGTTTTCCCCATATTCATGA	340
		341	CGGTTTATCCCCGCTGGCGCGGGGAACTC	TTTTTATGCGTGGCAGTAAATCCCCACGTCGG	401
		402	CGGTTTATCCCCGCTGGCGCGGGGAACTC	AAACAGATTGTTCGTTTTCCCCATATTCATGA	462
		463	CGGTTTATCCCCGCTGGCGCGGGGAACTC	CTTTATTCCATCCCTTAATGCTTTGATGAAAT	523
		524	CGGTTTATCCCCGCTGGCGCGGGGAACTC	GGTGAACCCCATCACCAAGAACATGAAGCCGT	584
		585	CGGTTTATCCCCGCTGGCGCGGGGAACTC		613
ID	4-9C	36	GGTGTTCTACCGCAGGGGCGGGGAATTC	TAAGTGATATCCATCATCGCATCCAGTGCGCCC	96
Source	pig	97	GGTTTATCCCCGCTGGCGCGGGGAACAC	TGTACGCGGCGAGTTTTTAGCGACAGGTCATCCC	158
		159	GGTTTATCCCCGCTGGCGCGGGGAACAC	GGATCTGCCAGCGCCTCTGCGGGGCGGTAAACC	219
		220	GGTTTATCCCCGCTGGCGCGGGGAACAC	TACGCCAGCCACCTGCTTCGCCAGCCGTTCGGC	280
		281	GGTTTATCCCCGCTGGCGCGGGGAACAC	GGTTTGCTCCCATGTTTTGCCGGTAATCCGCAT	341
		342	GGTTTATCCCCGCTGGCGCGGGGAACAC	AAAGCACGGAATTTTTACAGCGCGTTAGATCCC	402
		403	GGTTTATCCCCGCTGGCGCGGGGAACAC	TCACGGTAGCGCCACTGCGCGTCGGTGACGGGC	463
		464	GGTTTATCCCCGCTGGCGCGGGGAACAC	AACGAACAGGGATTTGTCGGCAGTTTCTTTACC	524
		525	GGTTTATCCCCGCTGGCGCGGGGAACAC	ATAATTCGCAAATCAATATATATTTTGTCCGTC	585
		586	GGTTTATCCCCGCTGGCGCGGGGAACAC		613
ID	4-9E	5	CGGTTTATCCCCGCTGGCGCGGGGAACAC	TTTTTTTGTCGCATCCAGCCGTATTTTTTCGC	65
Source	pig	66	CGGTTTATCCCCGCTGGCGCGGGAACACG	CAGTGGTGAGGCCGGGAAGCGCGGTTGAGTC	125
		126	CGGTTTATCCCCGCTGGCGCGGGGAACAC	TGATCAGCGAGGACACCGGCGGCGATTTTCGT	186
		187	CGGTTTATCCCCGCTGGCGCGGGGAACAC	GGCAAAAAGGCGGCGCGTTTAAAAGAGGCATA	247
		248	CGGTTTATCCCCGCTGGCGCGGGGAACAC	GTTATGCAGCCTGTTTGAGCAATGAAGAAAATT	309
		310	CGGTTTATCCCCGCTGGCGCGGGGAACAC	TCGCCCATGTAACAGAAACGGGGATTTTAATT	370
		371	CGGTTTATCCCCGCTGGCGCGGGGAACAC	TGCTGGATGAGTTTATCGAACACAGAGCGGAG	431
		432	CGGTTTATCCCCGCTGGCGCGGGGAACAC	TTTGCTACCCGCTCAAAACCGCCGATTCGCGT	492
		493	CGGTTTATCCCCGCTGGCGCGGGGAACAC	TCGGCCAGCGTCCAGGCTGGCACCCGATATTC	553
		554	CGGTTTATCCCCGCTGGCGCGGGGAACAC	TTTGCTACCCGCTCAAAACCGCCGATTCGCGT	614
		615	CGGTTTATCCCCGCTGGCGCGGGGAACAC	TCGGCCAGCGTCCAGGCTGGCACCCGATATTC	675
		676	CGGTTTATCCCCGCTGGCGCGGGGAACAC	AGTATTAACTGCGGTGGCAGTGAGGCCAATAG	736
		737	CGGTTTATCCCCGCTGGCGCGGGGAACAC		765
ID	4-9G	45	CGGTTTATCCCCGCTGACGCGGGGAACAC	ACATGAATGTCGGTTCAGACCGTGTTTTTACC	105
Source	pig	106	CGGTTTATCCCCGCTGGCGCGGGGAACAC	TTTAAAAGCATCAGCTAAATAATTAAAGAAAT	166
		167	CGGTTTATCCCCGCTGGCGCGGGGAACAC	GATCCCCACGATAATCACCCTGGGATCAATTT	227
		228	CGGTTTATCCCCGCTGACGCGGGGAACTC	CTATCTGATTTTGAATACACATCTCTAAAACA	288
		289	CGGTTTATCCCCGCTGGCGCGGGGAACAC	GAGGCTGAACAGGGAGGGGGCTACCGGCACAG	349
		350	CGGTTTATCCCCGCTGGCGCGGGGAACAC	TTGCCAACCGCCAAAGACTGGAAAACCAATCT	410
		411	CGGTTTATCCCCGCTGACGCGGGGAACTC	CCAACGCGACGATTTTTGCCGCCGGTTATAAG	471
		472	CGGTTTATCCCCGCTGACGCGGGGAACTC	AATGGGGTAATAATATGGCCGTGTTGCGCTCG	532
		533	CGGTTTATCCCCGCTGACGCGGGGAACTC	GACAGTCCTTAACTCATGGAGCGTGGCCCGCC	593
		594	CGGTTTATCCCCGCTGACGCGGGGAACTC	GTTGGATATCGTAAGGATGAGTACATGGAAAG	654
		655	CGGTTTATCCCCGCTGACGCGGGGAACTC	CGTAACGAGCGTCGTTTTATTGCAGGAAAACA	715
		716	CGGTTTATCCCCGCTGACGCGGGGAACTC	ATCGCCGTGTCGTTTGCCGAAGTACTCAGCCA	776
		777	CGGTTTATCCCCGCTGACGCGGGGAACTC	AGTGAACGGGAACCCATCACCACCCGGCCATT	837
		838	CGGTTTATCCCCGCTAACGCGGGGGAACT		866
ID	4-10C	7	CCGGTTTATCCCCGCTGCGCGGGGAACAC	TGAAACCAGTTGCTCGTTGTTCTTTTTGG	64
Source	pig	65	CGGTTTATCCCCGCTGGCGCGGGGAACAC	TTTTTTTGTCGCATCCAGCCGTATTTTTTCGC	125
		126	CGGTTTATCCCCGCTGGCGCGGGGAACAC	GCAGTGGTGAGGCCGGGAAGCGCGGTTGAGTC	186
		187	CGGTTTATCCCCGCTGGCGCGGGGAACAC	TGATCAGCGAGGACACCGGCGGCGATTTTCGT	247
		248	CGGTTTATCCCCGCTGGCGCGGGGAACAC	GGCAAAAAGGCGGCGCGTTTAAAAGAGGCATA	308
		309	CGGTTTATCCCCGCTGGCGCGGGGAACAC	GTTATGCAGCCTGTTTGAGCAATGAAGAAAATT	370
		371	CGGTTTATCCCCGCTGGCGCGGGGAACAC	TCGCCCATGTAACAGAAACGGGGATTTTAATT	431
		432	CGGTTTATCCCCGCTGGCGCGGGGAACAC	TGCTGGATGAGTTTATCGAACACAGAGCGGAG	492
		493	CGGTTTATCCCCGCTGGCGCGGGGAACAC	TTTGCTACCCGCTCAAAACCGCCGATTCGCGT	553
		554	CGGTTTATCCCCGCTGGCGCGGGGAACAC	TCGGCCAGCGTCCAGGCTGGCACCCGATATTC	614
		615	CGGTTTATCCCCGCTGGCGCGGGGAACAC	TTTGCTACCCGCTCAAAACCGCCGATTCGCGT	675
		676	CGGTTTATCCCCGCTGGCGCGGGGAACAC	TCGGCCAGCGTCCAGGCTGGCACCCGATATTC	736
		737	CGGTTTATCCCCGCTGGCGCGGGGAACAC	AGTATTAACTGCGGTGGCAGTGAGGCCAATAG	797
		798	CGGTTTATCCCCGCTGGCGCGGGGAACAC	ATACCGCAGCAAATTACGGTTCCAGAAACGCG	858
		859	CGGTTTATCCCCGCTGGCGCGGGGAACAC		887
ID	4-10D	37	GGGAGTTCTACCGCAGGGGCGGGGAACTC	CAAGTGATATCCATCATCGCATCCGTGCGTC	96
Source	pig	97	CGGTTTATCCTCGCTGACGCGGGGAACTC	TTGGTTGTTCGGCGTTTTGAAGAGAACAAAAA	157
		158	CGGTTTATCCCCGCTGGCGCGGGGAACTC	TATATAAACGAGGTGAATTTATGGAAACTGTA	218
		219	CGGTTTATCCCCGCTGGCGCGGGGAACTC	TTTTTATGCGTGGCAGTAAATCCCCACGTCGG	279
		280	CGGTTTATCCCCGCTGGCGCGGGGAACTC	AAACAGATTGTTCGTTTTCCCCATATTCATGA	340
		341	CGGTTTATCCCCGCTGGCGCGGGGAACTC	CTTTATTCCATCCCTTAATGCTTTGATGAAAT	401
		402	CGGTTTATCCCCGCTGGCGCGGGGAACTC	GGTGAACCCCATCACCAAGAACATGAAGCCGT	462
		463	CGGTTTATCCCCGCTGGCGCGGGGAACTC		491
ID	4-10E	46	GGTGTTCTACCGCAGGGGCGGGGAATTC	TAAGTGATATCCATCATCGCATCCAGTGCGCCC	106
Source	pig	107	GGTTTATCCCCGCTGGCGCGGGGAACAC	TGTACGCGGCGAGTTTTAGCGACAGGTCATCCC	167
		168	GGTTTATCCCCGCTGGCGCGGGGAACAC	GGATCTGCCAGCGCCTCTGCGGGGCGGTAAACC	228
		229	GGTTTATCCCCGCTGGCGCGGGGAACAC	TACGCCAGCCACCTGCTTCGCCAGCCGTTCGGC	289
		290	GGTTTATCCCCGCTGGCGCGGGGAACAC	GGTTTGCTCCCATGTTTTGCCGGTAATCCGCAT	350
		351	GGTTTATCCCCGCTGGCGCGGGGAACAC	AAAGCACGGAATTTTTACAGCGCGTTAGATCCC	411
		412	GGTTTATCCCCGCTGGCGCGGGGAACAC	TCACGGTAGCGCCACTGCGCGTCGGTGACGGGC	472
		473	GGTTTATCCCCGCTGGCGCGGGGAACAC	AACGAACAGGGATTTGTCGGCAGTTTCTTTACC	533
		534	GGTTTATCCCCGCTGGCGCGGGGAACAC		561
ID	4-10F	5	GGGAGTTCTACCGCAGGGGCGGGGAACTC	CAAGTGATATCCATCATCGCATCCGTGCGTC	64
Source	pig	65	CGGTTTATCCTCGCTGACGCGGGGAACTC	TTGGTTGTTCGGCGTTTTGAAGAGAACAAAAA	125
		126	CGGTTTATCCCCGCTGGCGCGGGGAACTC	GACTCAATGGCAACCGTCACGGCCTGTCCTGG	186
		187	CGGTTTATCCCCGCTGGCGCGGGGAACTC	CCCCGCTTCGCTCGAGTACCCGCTCTATATCC	247
		248	CGGTTTATCCCCGCTGGCGCGGGGAACTC	GCGGTCGATTTTGCTGGCGTTGTTTCGGCTGG	308
		309	CGGTTTATCCCCGCTGGCGCGGGGAACTC	GAACGCGAGATGCACCCAGGTTTGTGGGAACT	369
		370	CGGTTTATCCCCGCTGGCGCGGGGAACTC	TCATCATGACGCACGGGCGACCCGACAAGGTT	430
		431	CGGTTTATCCCCGCTGGCGCGGGGAACTC	ATAAGCCCCGGCATCAGTTGCAGCCGCGGACG	491
		492	CGGTTTATCCCCGCTGGCGCGGGGAACTC	GCCCGTCGCCAGTTTTCCGGTCGTTTCGTCCT	552
		553	CGGTTTATCCTCGCTGGCGCGGGGAACTC	TTCCCGCGCGATTGCGATCGCCATCGTCCGAT	613
		614	CGGTTTATCCCCGCTGGCGCGGGGAACTC	CCCCACGCATTGTACTCTGTGCAGGCGTAACC	674
		675	CGGTTTATCCCCGCTGGCGCGGGGAATTC	TTCCGGGCCATCCATACACCTTCTTAACCCGGC	736
		737	CGGTTTATCCCCGCTGGCGCGGGGAACTC	ACCATCACCAGGCACTACCGGCACTGGCTGCT	797
		798	CGGTTTATCCCCGCTGGCGCGGGGAACTC	ACCAGCGCTGGCGGGGCGGCGTAGAGCGGTAA	858
		859	CGGTTTATCCCCGCTGGCGCGGGGAACTC		887
ID	4-10G	79	CGGTTTATCCTCGCTGACGCGGGGAACTC	TTGGTTGTTCGGCGTTTTGAAGAGAACAAAAA	139
Source	pig	140	CGGTTTATCCCCGCTGGCGCGGGGAACTC	GACTCAATGGCAACCGTCACGGCCTGTCCTGG	200
		201	CGGTTTATCCCCGCTGGCGCGGGGAACTC	CCCCGCTTCGCTCGAGTACCCGCTCTATATCC	261
		262	CGGTTTATCCCCGCTGGCGCGGGGAACTC	GCGGTCGATTTTGCTGGCGTTGTTTCGGCTGG	322
		323	CGGTTTATCCCCGCTGGCGCGGGGAACTC	GAACGCGAGATGCACCCAGGTTTGTGGGAACT	383
		384	CGGTTTATCCCCGCTGGCGCGGGGAACTC	TCATCATGACGCACGGGCGACCCGACAAGGTT	444
		445	CGGTTTATCCCCGCTGGCGCGGGGAACTC	ATAAGCCCCGGCATCAGTTGCAGCCGCGGACG	505
		506	CGGTTTATCCCCGCTGGCGCGGGGAACTC	GCCCGTCGCCAGTTTTCCGGTCGTTTCGTCCT	566
		567	CGGTTTATCCTCGCTGGCGCGGGGAACTC	TTCCCGCGCGATTGCGATCGCCATCGTCCGAT	627
		628	CGGTTTATCCCCGCTGGCGCGGGGAACTC	CCCCACGCATTGTACTCTGTGCAGGCGTAACC	688
		689	CGGTTTATCCCCGCTGGCGCGGGGAACTC	TCCGGGCCATCCATACACCTTCTTAACCCGGC	749
		750	CGGTTTATCCCCGCTGGCGCGGGGAACTC	ACCATCACCAGGCACTACCGGCACTGGCTGCT	810
		811	CGGTTTATCCCCGCTGGCGCGGGGAACTC	ACCAGCGCTGGCGGGGCGGCGTAGAGCGGTAA	871
		872	CGGTTTATCCCCGCTGGCGCGGGGAACTC		900
ID	4-10H	22	CGGTTTATCCCCGCTGACGCGGGGAACAC	TTTAAAAGCATCAGCTAAATAATTAAAGAAAT	82
Source	beef cow	83	CGGTTTATCCCCGCTGGCGCGGGGAACAC	GATCCCCACGATAATCACCCTGGGATCAATTT	143
		144	CGGTTTATCCCCGCTGACGCGGGGAACTC	CTATCTGATTTTGAATACACATCTCTAAAACA	204
		205	CGGTTTATCCCCGCTGGCGCGGGGAACAC	GAGGCTGAACAGGGAGGGGGCTACCGGCACAG	265
		266	CGGTTTATCCCCGCTGGCGCGGGGAACAC	TTGCCAACCGCCAAAGACTGGAAAACCAATCT	326
		327	CGGTTTATCCCCGCTGACGCGGGGAACTC	CCAACGCGACGATTTTTGCCGCCGGTTATAAG	387
		388	CGGTTTATCCCCGCTGACGCGGGGAACTC	GACGCTGTGCGATTGGGCATCGAGATCGAGGG	448
		449	CGGTTTATCCCCGCTGACGCGGGGAACTC	TATAAATGTGCCGTATACAGCATTTGTTGCTT	509
		510	CGGTTTATCCCCGCTGACGCGGGGAACTC	TCAGGCCGGGAAACCGGCCTTTTTTATTAACA	570
		571	CGGTTTATCCCCGCTGACGCGGGGAACTC	CAAATGCAGGCCCGCGGCCAACTCGGGAAATT	631
		632	CGGTTTATCCCCGCTGACGCGGGGAACTC	GAATCCCACGCCCGTGAACTCGACTTACTCGG	692
		693	CGGTTTATCCCCGCTGACGCGGGGAACTC	GTTAATTCACGCACCAGGATACGCTGCCAGCC	753
		754	CGGTTTATCCCCGCTGACGCGAGGAACTC	GGGTAGAGGAATTGGCGAAACTGTGCGCGAGG	814
		815	CGGTTTATCCCCGCTGACGCGGGGAACTC	CCAGCACGCGTGATCCGCACTGGTCGTTCCGT	875
		876	CGGTTTATCCCCGCTGACGCGGGGAACTC	GAATCTGGTTTTTAACACCCAAAAAATAATTT	936
		937	CGGTTTATCCCCGCTGACGCGGGGAACTC	GACGCCGACCTGTTTCGCCAACAAATCCCCGC	997
		998	CGGTTTATCCCCGCTGACGCGGGGGAACT	CGGTGTCGAACGTAGCGCGAAACCCTAATATTT	1059
		1060	CGGTTTATCCCCGCTGACGCGGGGAACTC		1088
ID	4-11A	40	GGGAGTTCTACCGCAGGGGCGGGGAACTC	CAAGTGATATCCATCATCGCATCCAGTGCGTC	100
Source	pig	101	CGGTTTATCCTCGCTGACGCGGGGAACTC	TTGGTTGTTCGGCGTTTTGAAGAGAACAAAAA	161
		162	CGGTTTATCCCCGCTGGCGCGGGGAACTC	CCCCGCTTCGCTCGAGTACCCGCTCTATATCC	222
		223	CGGTTTATCCCCGCTGGCGCGGGGAACTC	TGCATAAAAACCAGCGTGAAGAACTTTGCAGT	283
		284	CGGTTTATCCCCGCTGGCGCGGGGAACTC	GAACGCGAGATGCACCCAGGTTTGTGGGAACT	344
		345	CGGTTTATCCCCGCTGGCGCGGGGAACTC		373
ID	4-11B	19	CGGTTTATCCCCGCTGATGCGGGGAACAC	CAGCGTCAGGCGTGAAATCTCACCGTCGTTGC	79
Source	beef cow	80	CGATTTATCCCTGCTGGCGCGGGGAACTC	TCGGTTCAGGCGTTGCAAACCTGGCTACCGGG	140
		141	CGGTTTATCCCCGCTAACGCGGGGAACTC	GTAGTCCATCATTCCACCTATGTCTGAACTCC	201
		202	CGGTTTATCCCCGCTGGCGCGGGGAACTC	TTGACACGAGTCCTAGCGGGCGCAGACGCGCC	262
		263	CTGTTTATCCCCGCTGGCGCGGGGAACTC	TCAGTGCAGGAAATCACGCCTGACGTGGCGAA	323
		324	CGGTTTATCCCCGCTGGCGCGGGGAACTC	TGCTCGCTGGAGAGTTTATTAAAATCCACTGG	384
		385	CGGTTTATCCCCGCTGGCGCGGGGAACTC	GCAATCAACTAAGGGCTATGGTTGCAACCCCT	445
		446	CGGTTTATCCCCGCTGGCGCGGGGAACTC	GTTTTGATACGACCGTGTTAACGAGAAATACC	506
		507	CGGTTTATCCCCGCTGGCGCGGGGAACTC	AGCTGGATCATCAATTACATGAAATTTGACAC	567
		568	CGGTTTATCCCCGCTGGCGCGGGGAACTC	GGCGATTAGCTCTGCCAGACGCTGAGAAAAAA	628
		629	CGGTTTATCCCCGCTGGCGCGGGGAACTC	GGAGGTAAAACCAGAGACAGCATCCGCACGTC	689
		690	CGGTTTATCCCCGCTGGCGCGGGGAACTC	CGCTGTTTTGCCCTGCCGTCTGACAGCAGTAG	750
		751	CGGTTTATCCCCGCTGGCGCGGGGAACTC	GCAGAACTGAGAATTCTCATATGGCGCGGAGT	811
		812	CGGTTTATCCACGCTGGCGCGGGGAACTC	GAGAAAAATACTGATGCCAACGTATGATTTAC	872
		873	CGGTTTATCCCCGCTGGCGCGGGGAACTC	GTACGGCTGACACTGCGGGCAGTGCATGGAAC	933
		934	CGGTTTATCCCCGCTGGCGCGGGGAACTC	CACAGCGCCGACGTCAGTGCCGATAATCCCGC	994
		995	CGGTTTATCCCCGCTGGCGCGGGGAACTC	ATCTGGAGACGTTGGCAGAGAGTATACGCGAG	1055
		1056	CGGTTTATCCCCGCTGGCGCGGGGAACTC		1084
ID	4-11C	21	CGGTTTATCCTCGCTGACGCGGGGAACTC	TTGGTTGTTCGGCGTTTTGAAGAGAACAAAAA	81
Source	pig	82	CGGTTTATCCCCGCTGGCGCGGGGAACTC	GACTCAATGGCAACCGTCACGGCCTGTCCTGG	142
		143	CGGTTTATCCCCGCTGGCGCGGGGAACTC	TGCATAAAAACCAGCGTGAAGAACTTTGCAGT	203
		204	CGGTTTATCCCCGCTGGCGCGGGGAACTC	GAACGCGAGATGCACCCAGGTTTGTGGGAACT	264
		265	CGGTTTATCCCCGCTGGCGCGGGGAACTC	TCATCATGACGCACGGGCGACCCGACAAGGTT	325
		326	CGGTTTATCCCCGCTGGCGCGGGGAACTC	ATAAGCCCCGGCATCAGTTGCAGCCGCGGACG	386
		387	CGGTTTATCCCCGCTGGCGCGGGGAACTC	GCCCGTCGCCAGTTTTCCGGTCGTTTCGTCCT	447
		448	CGGTTTATCCCCGCTGGCGCGGGGAACTC	TTCCCGCGCGATTGCGATCGCCATCGTCCGAT	508
		509	CGGTTTATCCCCGCTGGCGCGGGGAACTC	CGGTCAGGGGAACAGCATAACAATTCCGTGCC	569
		570	CGGTTTATCCCCGCTGGCGCGGGGAACTC	GCTGCGCTCACCGTCGCCAGCTTTTTCCAGTA	630
		631	CGGTTTATCCCCGCTGGCGCGGGGAACTC	CAATACGACCGCGAATAAACATGATGTGATCA	691
		692	GGGTTTATCCCCGCTGGCGCGGGGAACTC	AAAACCACCGGACCTGACCATTTGAAATGAGC	752
		753	CGGTTTATCCCCGCTGGCGCGGGGAACTC	AGCCGGATGCTGATCGATACCGCGCATCACCG	813
		814	CGGTTTATCCCCGCTGGCGCGGGGAACTC	CATTAATTGGGAACGCCTCATCACTGCCACCG	874
		875	CGGTTTATCCCCGCTGGCGCGGGGAACTC	CCCACGCATTGTACTCTGTGCAGGCGTAA	932
		933	CCCGGTTATCCCGCTGGCGCGGGGAACTC	TCCGGGCCATCCATACACCTTCTTAACCCGGC	993
		994	CGGTTTATCCCCGCTGGCGCGGGGAACTC		1022
ID	4-11D	91	CGGTTTATCCTCGCTGACGCGGGGAACTC	TTGGTTGTTCGGCGTTTTGAAGAGAACAAAAA	151
Source	pig	152	CGGTTTATCCCCGCTGGCGCGGGGAACTC	TTCCCGCGCGATTGCGATCGCCATCGTCCGAT	212
		213	CGGTTTATCCCCGCTGGCGCGGGGAACTC	AAACAGATTGTTCGTTTTCCCCATATTCATGA	273
		274	CGGTTTATCCCCGCTGGCGCGGGGAACTC	CTTTATTCCATCCCTTAATGCTTTGATGAAAT	334
		335	CGGTTTATCCCCGCTGGCGCGGGGAACTC	AATTGATTGCTGGGTGATATTAGAAAACGTCG	395
		396	CGGTTTATCCCCGCTGGCGCGGGGAACTC	ATGTAATGAATATTAAGCTTTTCACATTGTCC	456
		457	CGGTTTATCCCCGCTGGCGCGGGGAACTC	CGGAACTGGTCCAGCGTTAACCGGCGGCGGAT	517
		518	CGGTTTATCCCCGCTGGCGCGGGGAACTC	CGGTCAGGGGAACAGCATAACAATTCCGTGCC	578
		579	CGGTTTATCCCCGCTGGCGCGGGGAACTC	GCTGCGCTCACCGTCGCCAGCTTTTTCCAGTA	639
		640	CGGTTTATCCCCGCTGGCGCGGGGAACTC		668
ID	4-11E	99	CGGTTTATCCCCGCTGATGCGGGGAACAC	AGCGGCACGCTGGATTGAACAAATCCCTGGGC	159
Source	pig	160	CGGTTTATCCCCGCTGGCGCGGGGAACAC	ATAATCAGCAGATTGAGCATCTCTAATATATT	220
		221	CGGTTTATCCCCGCTGGCGCGGGGAACAC	GGTTGGGGTGGATTCTGACGGCGACGAACCCT	281
		282	CGGTTTATCCCCGCTGGCGCGGGGAACAC	ATCTCTCGTACCTGCCGATGTACCACGCCTGC	342
		343	CGGTTTATCCCCGCTGGCGCGGGGAACAC	ATCGAAAGGGGAACTGGTTCTATCAAAAATTT	403
		404	CGGTTTATCCCCGCTGGCGCGGGGAACAC	GCTGGCCACCAACGCACAATGGCACTTCGCCTG	465
		466	CGGTTTATCCCCGCTGGCGCGGGGAACAC		494
ID	4-11F	25	CGGTTTATCCCCGCTGGCGCGGGGAACTC	TATATAAACGAGGTGAATTTATGGAAACTGTA	85
Source	pig	86	CGGTTTATCCCCGCTGGCGCGGGGAACTC	TTTTTATGCGTGGCAGTAAATCCCCACGTCGG	146
		147	CGGTTTATCCCCGCTGGCGCGGGGAACTC	CGGCGAAAGCGGATGCGTTCACCAATGGTCAT	207
		208	CGGTTTATCCCCGCTGGCGCGGGGAACTC	AAACAGATTGTTCGTTTTCCCCATATTCATGA	268
		269	CGGTTTATCCCCGCTGGCGCGGGGAACTC	CTTTATTCCATCCCTTAATGCTTTGATGAAAT	329
		330	CGGTTTATCCCCGCTGGCGCGGGGAACTC	TGTTGCAGCGGCGCACCGCTGACGGACTCGCC	390
		391	CGGTTTATCCCCGCTGGCGCGGGGAACTC	CGGAACTGGTCCAGCGTTAACCGGCGGCGGAT	451
		452	CGGTTTATCCCCGCTGGCGCGGGGAACTC	GCTGCGCTCACCGTCGCCAGCTTTTTCCAGTA	512
		513	CGGTTTATCCCCGCTGGCGCGGGGAACTC	CAATACGACCGCGAATAAACATGATGTGATCA	573
		574	GGGTTTATCCCCGCTGGCGCGGGGAACTC	AAAACCACCGGACCTGACCATTTGAAATGAGC	634
		635	CGGTTTATCCCCGCTGGCGCGGGGAACTC	AGCCGGATGCTGATCGATACCGCGCATCACCG	695
		696	CGGTTTATCCCCGCTGGCGCGGGGAACTC	CCCCACGCATTGTACTCTGTGCAGGCGTAACC	756
		757	CGGTTTATCCCCGCTGGCGCGGGGAACTC	ACCATCACCAGGCACTACCGGCACTGGCTGCT	817
		818	CGGTTTATCCCCGCTGGCGCGGGGAACTC		846
ID	4-11G	97	CCGGTTTATCCCCGCTGGCGCGGGGAACAC	ATTGTCCAGGGTATGTCCGGTCAGGGGAATA	157
Source	pig	158	GCGGTTTATCCCCGCTGGCGCGGGGAACAC	GAGTTCAGCACGGAGGCGGGTAATATCCTCG	218
		219	GCGGTTTATCCCCGCTGGCGCGGGGAACAC	GGTAGCTGGGGTTTTGATATTAGGCAGAAGC	279
		280	GCGGTTTATCCCCGCTGGCGCGGGGAACAC		309
ID	4-11H	24	CGGTTTATCCCCGCTGACGCGGGGAACAC	TTTAAAAGCATCAGCTAAATAATTAAAGAAAT	84
Source	beef cow	85	CGGTTTATCCCCGCTGGCGCGGGGAACAC	GATCCCCACGATAATCACCCTGGGATCAATTT	145
		146	CGGTTTATCCCCGCTGACGCGGGGAACTC	CTATCTGATTTTGAATACACATCTCTAAAACA	206
		207	CGGTTTATCCCCGCTGGCGCGGGGAACAC	GAGGCTGAACAGGGAGGGGGCTACCGGCACAG	267
		268	CGGTTTATCCCCGCTGGCGCGGGGAACAC	TTGCCAACCGCCAAAGACTGGAAAACCAATCT	328
		329	CGGTTTATCCCCGCTGACGCGGGGAACTC	CCAACGCGACGATTTTTGCCGCCGGTTATAAG	389
		390	CGGTTTATCCCCGCTGACGCGGGGAACTC	GACGCTGTGCGATTGGGCATCGAGATCGAGGG	450
		451	CGGTTTATCCCCGCTGACGCGGGGAACTC	TATAAATGTGCCGTATACAGCATTTGTTGCTT	511
		512	CGGTTTATCCCCGCTGACGCGGGGAACTC	TCAGGCCGGGAAACCGGCCTTTTTTATTAACA	572
		573	CGGTTTATCCCCGCTGACGCGGGGAACTC	CAAATGCAGGCCCGCGGCCAACTCGGGAAATT	633
		634	CGGTTTATCCCCGCTGACGCGGGGAACTC	GAATCCCAACGCCCGTGAACTCGACTTACTCGG	695
		696	CGGTTTATCCCCGCTGACGCGGGGAACTC	GTTAATTCACGCACCAGGATACGCTGCCAGCC	756
		757	CGGTTTATCCCCGCTGACGCGGGGAACTC	GGGTAGAGGAATTGGCGAAACTGTGCGCGAGG	817
		818	CGGTTTATCCCCGCTGACGCGGGGAACTC	CCAGCACGCGTGATCCGCACTGGTCGTTCCGT	878
		879	CGGTTTATCCCCGCTGACGCGGGGAACTC		907
ID	4-12A	30	CGGTTTATCCCCGCTGACGCGGGGAACAC	ACATGAATGTCGGTTCAGACCGTGTTTTTACC	90
Source	pig	91	CGGTTTATCCCCGCTGGCGCGGGGAACAC	TTTAAAAGCATCAGCTAAATAATTAAAGAAAT	151
		152	CGGTTTATCCCCGCTGGCGCGGGGAACAC	GAGGCTGAACAGGGAGGGGGCTACCGGCACAG	212
		213	CGGTTTATCCCCGCTGGCGCGGGGAACAC	TTGCCAACCGCCAAAGACTGGAAAACCAATCT	273
		274	CGGTTTATCCCCGCTGACGCGGGGAACTC	CCAACGCGACGATTTTTGCCGCCGGTTATAAG	334
		335	CGGTTTATCCCCGCTGACGCGGGGAACTC	GACGCTGTGCGATTGGGCATCGAGATCGAGGG	395
		396	CGGTTTATCCCCGCTGACGCGGGGAACTC	TATAAATGTGCCGTATACAGCATTTGTTGCTT	456
		457	CGGTTTATCCCCGCTGACGCGGGGAACTC	TCAGGCCGGGAAACCGGCCTTTTTTATTAACA	517
		518	CGGTTTATCCCCGCTGACGCGGGGAACTC	CAAATGCAGGCCCGCGGCCAACTCGGGAAATT	578
		579	CGGTTTATCCCCGCTGACGCGGGGAACTC	GAATCCCGCGCCCGTGAACTCGACTTACTCGG	639
		640	CGGTTTATCCCCGCTGACGCGGGGAACTC	GTTAATTCACGCACCAGGATACGCTGCCAGCC	700
		701	CGGTTTATCCACGCTGACGCGGGGAACTC	GGGTAGAGGAATTGGCGAAACTGTGCGCGAGG	761
		762	CGGTTTATCCCCGCTGACGCGGGGAACTC	CCAGCACGCGTGATCCGCACTGGTCGTTCCGT	822
		823	CGGTTTATCCCCGCTGACGCGGGGAACTC	GAATCTGGTTTTTAACACCCAAAAAATAATTT	883
		884	CGGTTTATCCCCGCTGACGCGGGGAACTC	GACGCCGACCTGTTTCGCCAACAAATCCCCGC	944
		945	CGGTTTATCCCCGCTGACGCGGGGAACTC	GGTGTCGAACGTAGCGCGAAACCCTAATATTT	1005
		1006	CGGTTTATCCCCGCTGACGCGGGGAACTC		1034
ID	4-12B	11	CGGTTTATCCCCGCTGATGCGGGGAACAC	CAGCGTCAGGCGTGAAATCTCACCGTCGTTGC	71
Source	beef cow	72	CGATTTATCCCTGCTGGCGCGGGGAACTC	TCGGTTCAGGCGTTGCAAACCTGGCTACCGGG	132
		133	CGGTTTATCCCCGCTAACGCGGGGAACTC	GTAGTCCATCATTCCACCTATGTCTGAACTCC	193
		194	CGGTTTATCCCCGCTGGCGCGGGGAACTC	TTGACACGAGTCCTAGCGGGCGCAGACGCGCC	254
		255	CTGTTTATCCCCGCTGGCGCGGGGAACTC	TCAGTGCAGGAAATCACGCCTGACGTGGCGAA	315
		316	CGGTTTATCCCCGCTGGCGCGGGGAACTC	TGCTCGCTGGAGAGTTTATTAAAATCCACTGG	376
		377	CGGTTTATCCCCGCTGGCGCGGGGAACTC	GCAATCAACTAAGGGCTATGGTTGCAACCCCT	437
		438	CGGTTTATCCCCGCTGGCGCGGGGAACTC	GTTTTGATACGACCGTGTTAACGAGAAATACC	498
		499	CGGTTTATCCCCGCTGGCGCGGGGAACTC	AGCTGGATCATCAATTACATGAAATTTGACAC	559
		560	CGGTTTATCCCCGCTGGCGCGGGGAACTC	GGCGATTAGCTCTGCCAGACGCTGAGAAAAAA	620
		621	CGGTTTATCCCCGCTGGCGCGGGGAACTC	GGAGGTAAAACCAGAGACAGCATCCGCACGTC	681
		682	CGGTTTATCCCCGCTGGCGCGGGGAACTC	CGCTGTTTTGCCCTGCCGTCTGACAGCAGTAG	742
		743	CGGTTTATCCCCGCTGGCGCGGGGAACTC	GCAGAACTGAGAATTCTCAAATGGCGCGGAGT	803
		804	CGGTTTATCCCCGCTGGCGCGGGGAACTC	GAGAAAAATACTGATGCCAACGTATGATTTAC	864
		865	CGGTTTATCCCCGCTGGCGCGGGGAACTC	GTACGGCTGACACTGCGGGCAGTGCATGGAAC	925
		926	CGGTTTATCCCCGCTGGCGCGGGGAACTC	CACAGCGCCGACGTCAGTGCCGATAATCCCGC	986
		987	CGGTTTATCCCCGCTGGCGCGGGGAACTC	ATCTGGAGACGTTGGCAGAGAGTATACGCGAG	1047
		1048	CGGTTTATCCCCGCTGGCGCGGGGAACTC		1076
ID	6-1A	95	GGTTTATCCCCGCTGGCGCGGGGAACACT	TATCTGCCTGACGCTGACGATTCTGAACAATC	155
Source	duck	156	GGTTTATCCCCGCTGGCGCGGGGAACACG	GGCAGCACTGCGGGCGCGATTGTTGCGGCGGC	216
		217	GGTTTATCCCCGCTGACGCGGGGAACTCC	ACGTTAGGTCGATTGAACCAAGCGTCCAGCCC	277
		278	GGTTTATCCCCGCTGGCGCGGGGAACTCG	CTACGAAGAAAGCGGCACGCGCTCAGAAACGT	338
		339	GGTTTATCCCCGCTGGCGCGGGGAACTCG	TGCCATTCAAGCAGCAGGAGCAGGCGCTGTTC	399
		400	GGTTTATCCCCGCTGGCGCGGGGAACTCG	GGCGTATCTTCAGTGACCTGGAGTACCCTGGC	460
		461	GGTTTATCCCCGCTGGCGCGGGGAACTCT		489
ID	6-9A	23	GGTTTATCCCCGCTGGCGCGGGGAACACT	TATCTGCCTGACGCTGACGATTCTGAACAATC	83
Source	patient	84	GGTTTATCCCCGCTGGCGCGGGGAACACG	GGCAGCACTGCGGGCGCGATTGTTGCGGCGGC	144
		145	GGTTTATCCCCGCTGACGCGGGGAACTCC	ACGTTAGGTCGATTGAACCAAGCGTCCAGCCC	205
		206	GGTTTATCCCCGCTGGCGCGGGGAACTCG	CTACGAAGAAAGCGGCACGCGCTCAGAAACGT	266
		267	GGTTTATCCCCGCTGGCGCGGGGAACTCG	TGCCATTCAAGCAGCAGGAGCAGGCGCTGTTC	327
		328	GGTTTATCCCCGCTGGCGCGGGGAACTCG	GGCGTATCTTCAGTGACCTGGAGTACCCTGGC	388
		389	GGTTTATCCCCGCTGGCGCGGGGAACTCT		417
ID	6-10A	104	GGTTTATCCCCGCTGGCGCGGGGAACACT	TATCTGCCTGACGCTGACGATTCTGAACAATC	164
Source	patient	165	GGTTTATCCCCGCTGGCGCGGGGAACACG	GGCAGCACTGCGGGCGCGATTGTTGCGGCGGC	225
		226	GGTTTATCCCCGCTGACGCGGGGAACTCC	ACGTTAGGTCGATTGAACCAAGCGTCCAGCCC	286
		287	GGTTTATCCCCGCTGGCGCGGGGAACTCG	CTACGAAGAAAGCGGCACGCGCTCAGAAACGT	347
		348	GGTTTATCCCCGCTGGCGCGGGGAACTCG	TGCCATTCAAGCAGCAGGAGCAGGCGCTGTTC	408
		409	GGTTTATCCCCGCTGGCGCGGGGAACTCG	GGCGTATCTTCAGTGACCTGGACTACCCTGGC	469
		470	GGTTTATCCCCGCTGGCGCGCGGAACTCT		498
ID	6-3B	16	CGGTTTATCCTCGCTGACGCGGGGAACTC	TTGGTTGTTCGGCGTTTTGAAGAGAACAAAAA	76
Source	patient	77	CGGTTTATCCCCGCTGGCGCGGGGAACTC	GACTCAATGGCAACCGTCACGGCCTGTCCTGG	137
		138	CGGTTTATCCCCGCTGGCGCGGGGAACTC	CCCCGCTTCGCTCGAGTACCCGCTCTATATCC	198
		199	CGGTTTATCCCCGCTGGCGCGGGGAACTC	GCGGTCGATTTTGCTGGCGTTGTTTCGGCTGG	259
		260	CGGTTTATCCCCGCTGGCGCGGGGAACTC	TGCATAAAAACCAGCGTGAAGAACTTTGCAGT	320
		321	CGGTTTATCCCCGCTGGCGCGGGGAACTC	TGTTGCAGCGGCGCACCGCTGACGGACTCGCC	381
		382	CGGTTTATCCCCGCTGGCGCGGGGAACTC	CGGAACTGGTCCAGCGTTAACCGGCGGCGGAT	442
		443	CGGTTTATCCCCGCTGGCGCGGGGAACTC	CAATACGACCGCGAATAAACATGATGTGATCA	503
		504	GGGTTTATCCCCGCTGGCGCGGGGAACTC	AAAACCACCGGACCTGACCATTTGAAATGAGC	564
		565	CGGTTTATCCCCGCTGGCGCGGGGAACTC	AGCCGGATGCTGATCGATACCGCGCATCACCG	625
		626	CGGTTTATCCCCGCTGGCGCGGGGAACTC	CCCCACGCATTGTACTCTGTGCAGGCGTAACC	686
		687	CGGTTTATCCCCGCTGGCGCGGGGAACTC	TCCGGGCCATCCATACACCTTCTTAACCCGGC	747
		748	CGGTTTATCCCCGCTGGCGCGGGGAACTC	ACCATCACCAGGCACTACCGGCACTGGCTGCT	808
		809	CGGTTTATCCCCGCTGGCGCGGGGAACTC		837
ID	6-4B	111	GGTTTATCCCCGCTGGCGCGGGGAACAC	TGGTTTGCTATCTGATGGAATTTGAACGGATGC	171
Source	patient	172	GGTTTATCCCCGCTGGCGCGGGGAACAC	GACGTAACACCGGATCCGGCGCGTACTGCATTA	232
		233	GGTTTATCCCCGCTGGCGCGGGGAACAC	ATTCATAGCGTTTACCTTATTTGAAATGAACC	292
		293	GGTTTATCCCCGCTGGCGCGGGGAACAC		320
ID	6-7B	99	GGTTTATCCCCGCTGGCGCGGGGAACACT	TATCTGCCTGACGCTGACGATTCTGAACAATC	159
Source	patient	160	GGTTTATCCCCGCTGGCGCGGGGAACACG	GGCAGCACTGCGGGCGCGATTGTTGCGGCGGC	220
		221	GGTTTATCCCCGCTGACGCGGGGAACTCC	ACGTTAGGTCGATTGAACCAAGCGTCCAGCCC	281
		282	GGTTTATCCCCGCTGGCGCGGGGAACTCG	CTACGAAGAAAGCGGCACGCGCTCAGAAACGT	342
		343	GGTTTATCCCCGCTGGCGCGGGGAACTCG	TGCCATTCAAGCAGCAGGAGCAGGCGCTGTTC	403
		404	GGTTTATCCCCGCTGGCGCGGGGAACTCG	GGCGTATCTTCAGTGACCTGGAGTACCCTGGC	464
		465	GGTTTATCCCCGCTGGCGCGGGGAACTCT		493
ID	6-8B	99	GGTTTATCCCCGCTGGCGCGGGGAACACT	TATCTGCCTGACGCTGACGATTCTGAACAATC	159
Source	patient	160	GGTTTATCCCCGCTGGCGCGGGGAACACG	GGCAGCACTGCGGGCGCGATTGTTGCGGCGGC	220
		221	GGTTTATCCCCGCTGACGCGGGGAACTCC	ACGTTAGGTCGATTGAACCAAGCGTCCAGCCC	281
		282	GGTTTATCCCCGCTGGCGCGGGGAACTCG	CTACGAAGAAAGCGGCACGCGCTCAGAAACGT	342
		343	GGTTTATCCCCGCTGGCGCGGGGAACTCG	TGCCATTCAAGCAGCAGGAGCAGGCGCTGTTC	403
		404	GGTTTATCCCCGCTGGCGCGGGGAACTCG	GGCGTATCTTCAGTGACCTGGAGTACCCTGGC	464
		465	GGTTTATCCCCGCTGGCGCGGGGAACTCT		493
ID	6-9B	99	GGTTTATCCCCGCTGGCGCGGGGAACACT	TATCTGCCTGACGCTGACGATTCTGAACAATC	159
Source	patient	160	GGTTTATCCCCGCTGGCGCGGGGAACACG	GGCAGCACTGCGGGCGCGATTGTTGCGGCGGC	220
		221	GGTTTATCCCCGCTGACGCGGGGAACTCC	ACGTTAGGTCGATTGAACCAAGCGTCCAGCCC	281
		282	GGTTTATCCCCGCTGGCGCGGGGAACTCG	CTACGAAGAAAGCGGCACGCGCTCAGAAACGT	342
		343	GGTTTATCCCCGCTGGCGCGGGGAACTCG	TGCCATTCAAGCAGCAGGAGCAGGCGCTGTTC	403
		404	GGTTTATCCCCGCTGGCGCGGGGAACTCG	GGCGTATCTTCAGTGACCTGGAGTACCCTGGC	464
		465	GGTTTATCCCCGCTGGCGCGGGGAACTCT		493
ID	6-10B	97	GGTTTATCCCCGCTGGCGCGGGGAACACT	TATCTGCCTGACGCTGACGATTCTGAACAATC	157
Source	patient	158	GGTTTATCCCCGCTGGCGCGGGGAACACG	GGCAGCACTGCGGGCGCGATTGTTGCGGCGGC	218
		219	GGTTTATCCCCGCTGACGCGGGGAACTCC	ACGTTAGGTCGATTGAACCAAGCGTCCAGCCC	279
		280	GGTTTATCCCCGCTGGCGCGGGGAACTCG	CTACGAAGAAAGCGGCACGCGCTCAGAAACGT	340
		341	GGTTTATCCCCGCTGGCGCGGGGAACTCG	TGCCATTCAAGCAGCAGGAGCAGGCGCTGTTC	401
		402	GGTTTATCCCCGCTGGCGCGGGGAACTCG	GGCGTATCTTCAGTGACCTGGAGTACCCTGGC	462
		463	GGTTTATCCCCGCTGGCGCGGGGAACTCT		491
ID	8-1B
Source	human	33	GGGAGTTCTACCGCAGGGGCGGGGAACTC	CAGTGATATCCATCATCGCATCCGTGCGTC	91
		92	CGGTTTATCCTCGCTGACGCGGGGAACTC	TTGGTTGTTCGGCGTTTTGAAGAGAACAAAAA	152
		153	CGGTTTATCCCCGCTGGCGCGGGGAACTC	GACTCAATGGCAACCGTCACGGCCTGTCCTGG	213
		214	CGGTTTATCCCCGCTGGCGCGGGGAACTC	CCCCGCTTCGCTCGAGTACCCGCTCTATATCC	274
		275	CGGTTTATCCCCGCTGGCGCGGGGAACTC	GCGGTCGATTTTGCTGGCGTTGTTTCGGCTGG	335
		336	CGGTTTATCCCCGCTGGCGCGGGGAACTC	GAACGCGAGATGCACCCAGGTTTGTGGGAACT	396
		397	CGGTTTATCCCCGCTGGCGCGGGGAACTC	AAAACCACCGGACCTGACCATTTGAAATGAGC	457
		458	CGGTTTATCCCCGCTGGCGCGGGGAACTC	AGCCGGATGCTGATCGATACCGCGCATCACCG	518
		519	CGGTTTATCCCCGCTGGCGCGGGGAACTC	CCCCACGCATTGTACTCTGTGCAGGCGTAACC	579
		580	CGGTTTATCCCCGCTGGCGCGGGGAACTC		608
ID	8-1H	99	CGGTTTATCCCCGCTGGCGCGGGGAACAC	CAACGAAATTGAGAGCAAAGGTCGCTACGCAG	159
Source	human	160	CGGTTTATCCCCGCTGGCGCGGGGAACAC	TTCATGAAGCACGCTGGAATTTATATTTGCCC	220
		221	CGGTTTATCCCCGCTGGCGCGGGGAACAC	TTTACGTCGAAGCGCCTTTTTCGCCTCCAGGT	281
		282	CGGTTTATCCCCGCTGGCGCGGGGAACAC	AAAAAATGATGCTGTATTTCACTATTGGGTTC	342
		343	CGGTTTATCCCCGCTGGCGCGGGGAACAC	CCGTTAAAATATTCGCCCGTTGTGTAAGCGTA	403
		404	CGGTTTATCCCCGCTGGCGCGGGGAACAC	ATCTCCAGCGCCTTTTCGACGCAACGGTGCGC	464
		465	CGGTTTATCCCCGCTGGCGCGGGGAACAC	TGACCGATTTTATTGATCGCCCGATAGACCTG	525
		526	CGGTTTATCCCCGCTGGCGCGGGGAACAC	CCAGATTCCGCTTTCTCTACCTTCTCTTTTTC	586
		587	CGGTTTATCCCCGCTGGCGCGGGGAACAC	GGGTTGTGCGCCCTGGTGGGCGAAAACGGTGG	647
		648	CGGTTTATCCCCGCTGGCGCGGGGAACAC		676
ID	8-2B	62	CGGTTTATCCCCGCTGGCGCGGGGAACAC	TTTGCTACCCGCTCAAAACCGCCGATTCGCGT	122
Source	human	123	CGGTTTATCCCCGCTGGCGCGGGGAACAC	TCGGCCAGCGTCCAGGCTGGCACCCGATATTC	183
		184	CGGTTTATCCCCGCTGGCGCGGGGAACAC	CTGCCGACTGACCGCCGACGCTTTCGCGTTAA	244
		245	CGGTTTATCCCCGCTGGCGCGGCGAACAC	CGTTTTTGCCGGGTTTATTTTAACACCGGAGC	305
		306	CGGTTTATCCCCGCTGGCGCGGGGAACAC	GGAATATCGTTGCGCTAAAAGAGATTCTGGGC	366
		367	CGGTTTATCCCCGCTGGCGCGGGGAACAC	CCTGGTGTTGTCTGTTTCGTGACGCTCGGTAA	427
		428	CGGTTTATCCCCGCTGGCGCGGGGAACAC	CTATAATTTGTTTTTGCACCACTGTACCTCGT	488
		489	CGGTTTATCCCCGCTGGCGCGGGGAACAC	TCTTCGGGCGCGCGTTTTCGCAGACCAGCGAT	549
		550	CGGTTTATCCCCGCTGGCGCGGGGAACAC	GTTACGCTGCCTGAATATCGCAATTCCCCTGA	610
		611	CGGTTTATCCCCGCTGGCGCGGGGAACAC	TGCATATCAGATGGGCACTGCTGATTGGAGAA	671
		672	CGGTTTATCCCCGCTGGCGCGGGGAACAC	ATTAAATTTTGCAGGTAGCTGTTATCCGTGTC	732
		733	CGGTTTATCCCCGCTGGCGCGGGGAACAC	CGATTCCTCGTAGCTGCCACTCGACTGAAAGC	793
		794	CGGTTTATCCCCGCTGGCGCGGGGAACAC		822
ID	8-2D	61	CGGTTTATCCCCGCTGGCGCGGGGAACAC	GCAGATTTCAAACAGGCGCGTAATCCCGCGTTT	122
Source	human	123	CGGTTTATCCCCGCTGGCGCGGGGAACAC	CGCGTAACCCGTGGCTTTTTTCATATGTGCGC	183
		184	CGGTTTATCCCCGCTGGCGCGGGGAACAC	CGACTTTATGTTATCCCAATATATTTCACTGT	244
		245	CGGTTTATCCCCGCTGGCGCGGGGAACAC	AGCCCACGCGCGCTCTTCGCGCCAGTTAGCAA	305
		306	CGGTTTATCCCCGCTGGCGCGGGGAACAC	CGGTGAATCGCTGCGTCGCGGTTCATGTGGTG	366
		367	CGGTTTATCCCCGCTGGCGCGGGGAACAC	ATCGACGGACTGAAAGAGGTTCAGGAGAGCGC	427
		428	CGGTTTATCCCCGCTGGCGCGGGGAACAC	TATCCCCGCACAGCTCAGCAGCGGCAGACACG	488
		489	CGGTTTATCCCCGCTGGCGCGGGGAACAC	AATTTTTTTACCCCGTTTAGCGCCGGGGAAAA	549
		550	CGGTTTATCCCCGCTGGCGCGGGGAACAC	TATCCAGTACCCGCCAGCGGGTTTACTGACGG	610
		611	CGGTTTATCCCCGCTGGCGCGGGGAACAC	TGCCGGTTTAGTTCCGGGACCGAACATCCTCC	671
		672	CGGTTTATCCCCGCTGGCGCGGGGAACAC	GCTTTTCCCCACGCGTCCAGATCTTCAACGGG	732
		733	CGGTTTATCCCCGCTGGCGCGGGGAACAC	TCAATTTGTTCTCGTATCCAGGTGTGATCTAA	793
		794	CGGTTTATCCCCGCTGGCGCGGGGAACAC		822
ID	8-3C	28	ATCCCCGCTGGCGCGGGGAACAC	GTTGAGGTCGATAAGTACGAACGGTTTCCGTGCGGTTT	88
Source	human	89	ATCCCCGCTGGCGCGGGGAACAC	GATCGCCTGCTCCAGCGTCACTCCCTGCCCCTCGATTT	149
		150	ATCCCCGCTGGCGCGGGGAACAC	TTCTGATACGTACTGAGGCCGGTTGTGATACGCGATTT	210
		211	ATCCCCGCTGGCGCGGGGAACAC	TAACCCCCAATGAAGTTAATAAAGTCTATGGCCGATTT	271
		272	ATCCCCGCTGGCGCGGGGAACAC	ATGAGATTAAAATACTCAGTACTCAACTCGCCGATTA	331
		332	ATCCCCGCAGGCGCGGGGAACAC		354
ID	8-3D	2	CCGGTTATCCCCGCTGGCGCGGGAACACG	GCCAGCAGGTCAAACGGATGTTCCACAATCA	61
Source	human	62	CGGTTTATCCCCGCTGGCGCGGGAACACG	CAGATTTCAAACAGGCGCGTAATCCCGCGTTT	122
		123	CGGTTTATCCCCGCTGGCGCGGGGAACAC	CGCGTAACCCGTGGCTTTTTTCATATGTGCGC	183
		184	CGGTTTATCCCCGCTGGCGCGGGGAACAC	CGACTTTATGTTATCCCAATATATTTCACTGT	244
		245	CGGTTTATCCCCGCTGGCGCGGGGAACAC	AGCCCACGCGCGCTCTTCGCGCCAGTTAGCAA	305
		306	CGGTTTATCCCCGCTGGCGCGGGGAACAC	CGGTGAATCGCTGCGTCGCGGTTCATGTGGTG	366
		367	CGGTTTATCCCCGCTGGCGCGGGGAACAC	ATCGACGGACTGAAAGAGGTTCAGGAGAGCGC	427
		428	CGGTTTATCCCCGCTGGCGCGGGGAACAC	TATCCCCGCACAGCTCAGCAGCGGCAGACACG	488
		489	CGGTTTATCCCCGCTGGCGCGGGGAACAC	AATTTTTTTACCCCGTTTAGCGCCGGGGAAAA	549
		550	CGGTTTATCCCCGCTGGCGCGGGGAACAC	TATCCAGTACCCGCCAGCGGGTTTACTGACGG	610
		611	CGGTTTATCCCCGCTGGCGCGGGGAACAC	TGCCGGTTTAGTTCCGGGACCGAACATCCTCC	671
		672	CGGTTTATCCCCGCTGGCGCGGGGAACAC		700
ID	8-3G	99	CGGTTTATCCCCGCTGACGCGGGGAACAC	ACATGAATGTCGGTTCAGACCGTGTTTTTACC	159
Source	human	160	CGGTTTATCCCCGCTGGCGCGGGGAACAC	TTGCCAACCGCCAAAGACTGGAAAACCAATCT	220
		221	CGGTTTATCCCCGCTGACGCGGGGAACTC	CCAACGCGACGATTTTTGCCGCCGGTTATAAG	281
		282	CGGTTTATCCCCGCTGACGCGGGGAACTC	AATGGGGTAATAATATGGCCGTGTTGCGCTCG	342
		343	CGGTTTATCCCCGCTGACGCGGGGAACTC	ATCGCCGTGTCGTTTGCCGAAGTACTCAGCCA	403
		404	CGGTTTATCCCCGCTGACGCGGGGAACTC	AGTGAACGGGAACCCATCACCACCCGGCCATT	464
		465	CGGTTTATCCCCGCTGACGCGGGGAACTC		49
ID	8-3H	35	GGGTGTTCTACCGCAGGGGCGGGGAATTC	TAAGTGATATCCATCATCGCATCCGTGCGCC	94
Source	human	95	CGGTTTATCCCCGCTGACGCGGGGAACAC	ACATGAATGTCGGTTCAGACCGTGTTTTTACC	155
		156	CGGTTTATCCCCGCTGGCGCGGGGAACAC	TTTAAAAGCATCAGCTAAATAATTAAAGAAAT	216
		217	CGGTTTATCCCCGCTGGCGCGGGGAACAC	GATCCCCACGATAATCACCCTGGGATCAATTT	277
		278	CGGTTTATCCCCGCTGACGCGGGGAACTC	CTATCTGATTTTGAATACACATCTCTAAAACA	338
		339	CGGTTTATCCCCGCTGGCGCGGGGAACTC	CCAACGCGACGATTTTTGCCGCCGGTTATAAG	399
		400	CGGTTTATCCCCGCTGACGCGGGGAACTC	GAAGATAAAACGCTGGCCCTTACGTTCCGACG	460
		461	CGGTTTATCCCCGCTGGCGCGGGGAACTC	CACTATTCTCACAGGTTCGTTAATAACAGCTA	521
		522	CGGTTTATCCCCGCTGGCGCGGGGAACTC	CCTTTTGATATTCGTGAACCAGACTTTTAGTA	582
		583	CGGTTTATCCCCGCTGGCGCGGGGAACTC		611
ID	8-4H	22	CGGTTTATCCTCGCTGACGCGGGGAACTC	TTGGTTGTTCGGCGTTTTGAAGAGAACAAAAA	82
Source	human	83	CGGTTTATCCCCGCTGGCGCGGGGAACTC	CCCCGCTTCGCTCGAGTACCCGCTCTATATCC	143
		144	CGGTTTATCCCCGCTGGCGCGGGGAACTC	GCGGTCGATTTTGCTGGCGTTGTTTCGGCTGG	204
		205	CGGTTTATCCCCGCTGGCGCGGGGAACTC	TGCATAAAAACCAGCGTGAAGAACTTTGCAGT	265
		266	CGGTTTATCCCCGCTGGCGCGGGGAACTC	ATAAGCCCCGGCATCAGTTGCAGCCGCGGACG	326
		327	CGGTTTATCCCCGCTGGCGCGGGGAACTC	GCCCGTCGCCAGTTTTCCGGTCGTTTCGTCCT	387
		388	CGGTTTATCCCCGCTGGCGCGGGGAACTC	TTCCCGCGCGATTGCGATCGCCATCGTCCGAT	448
		449	CGGTTTATCCCCGCTGGCGCGGGGAACTC	TATATAAACGAGGTGAATTTATGGAAACTGTA	509
		510	CGGTTTATCCCCGCTGGCGCGGGGAACTC	TTTTTATGCGTGGCAGTAAATCCCCACGTCGG	570
		571	CGGTTTATCCCCGCTGGCGCGGGGAACTC	CGGCGAAAGCGGATGCGTTCACCAATGGTCAT	631
		632	CGGTTTATCCCCGCTGGCGCGGGGAACTC	AAACAGATTGTTCGTTTTCCCCATATTCATGA	692
		693	CGGTTTATCCCCGCTGGCGCGAGGAACTC	CTTTATTCCATCCCTTAATGCTTTGATGAGAT	753
		754	CGGTTTATCCCCGCTGGCGCGAGGAACTC	AATTGATTGCTGGGTGATATTAGAAGACGTCG	814
		815	CGGTTTATCGCCGCTGGCGCGAGGAACTC	TGTTGCAGCGGCGCACCGCTAACAGACTCGCC	875
		876	CGGTTTATCCCCGCTGGCGCGGGGAACTC	CGGAACTGGTCCAGCGTTAACCGGCGGCGGAA	936
		937	CGGTTTATCCCCGCTGGCGCGGGGAACTC	CGGTCAGGGGAACAGCATAACAATTCCGTGCC	997
		998	CGGTTTATCCCCGCTGGCGCGGGGAACTC	TTGCTGTATAGAGATTATCGGCGTGGGATTGT	1058
		1059	CGGTTTATCCCCGCTGGCGCGGGGAACTC		1087
ID	8-5D	88	CGGTTTATCCCCGCTGACGCGGGGAACAC	ACATGAATGTCGGTTCAGACCGTGTTTTTACC	148
Source	human	149	CGGTTTATCCCCGCTGGCGCGGGGAACTC	CGGAACTGGTCCAGCGTTAACCGGCGGCGGAT	209
		210	CGGTTTATCCCCGCTGGCGCGGGGAACTC	GTGGCGTGAATAGTTCCTGATATGTCGGCCTT	270
		271	CGGTTTATCCCCGCTGGCGCGGGGAACTC	TTGGTAAATTCAAGGCGGCCCCACTGGCTTGC	331
		332	CGGTTTATCCCCGCTGGCGCGGGGAACTC	TTGGCAAATCAAATAAATTCGGGGTGCGCCGC	392
		393	CGGTTTATCCCCGCTGGCGCGGGGAACTC	AGGAACTGGACCTGCTAATCGGGAAAAATATT	453
		454	CGGTTTATCCCCGCTGGCGCGGGGAACTC	ACAAATGATGCGCCAAAGCCAAGGTTTTTACA	514
		515	CGGTTTATCCCCGCTGGCGCGGGGAACTC	GCCCGTTCCCAGGGAGTGCGGCTCCACCCCCG	575
		576	CGGTTTATCCCCGCTGGCGCGGGGAACTC	TTCAGTTTCACACTCGGTAATGCCGTTATTTA	636
		637	CGGTTTATCCCCGCTGGCGCGGGGAACTC	CTCGGGGCCAGCCTCCCCCATTAACCCGGCAC	697
		698	CGGTTTATCCCCGCTGGCGCGGGGAACTC		726
ID	8-5E	93	CGGTTTATCCCCGCTGATGCGGGGAACAC	CAGCGTCAGGCGTGAAATCTCACCGTCGTTGC	153
Source	human	154	CGGTTTATCCCTGCTGGCGCGGGGAACTC	TCGGTTCAGGCGTTGCAAACCTGGCTACCGGG	214
		215	CGGTTTATCCCCGCTAACGCGGGGAACTC	GTAGTCCATCATTCCACCTATGTCTGAACTCC	275
		276	CGGTTTATCCCCGCTGGCGCGGGGAACTC	CCGGGGGATAATGTTTACGGTCATGCGCCCCC	336
		337	CGGTTTATCCCCGCTGGCGCGGGGAACTC	ATCGTCCATATTAACAATCGTGGTGAGTTCAA	397
		398	CGGTTTATCCCCGCTGGCGCGGGGAACTC	ACTATGGCCCCGGCAAAAAACGCGCTGGTGGG	458
		459	CGGTTTATCCCCGCTGGCGCGGGGAACTC	TGGGCGGCTTGCCTTGCAGCCAGCTCCAGCAG	519
		520	CGGTTTATCCCCGCTGGCGCGGGGAACTC	AAGCTGGCTGGCAATCTCTTTCGGGGTGAGTC	580
		581	CGGTTTATCCCCGCTGGCGCGGGGAACTC	TAGTTTCCGTATCTCCGGATTTATAAAGCTGA	641
		642	CGGTTTATCCCCGCTGGCGCGGGGAACTC		670
ID	8-5H	103	CCGGTTTATCCCCGCTGGCGCGGGGAACAC	AAAACCAAACTTCTCCATAAATTCCATAGCC	163
Source	human	164	GCGGTTTATCCCCGCTGGCGCGGGGAACAC	GCTCTTCAACGGTTAGCTCAGGAGCTTCTTCT	225
		226	CCGGTTTATCCCCGCTGGCGCGGGGAACAC	TTTTTTTGTCGCATCCAGCCGTATTTTTTCG	286
		287	CCGGTTTATCCCCGCTGGCGCGGGGAACAC	GCAGTGGTGAGGCCGGGAAGCGCGGTTGAGT	347
		348	CCGGTTTATCCCCGCTGGCGCGGGGAACAC	AATTACCGGGTGTCTCGTGCTCATATGCAGT	408
		409	CCGGTTTATCCCCGCTGGCGCGGGGAACAC	CCGTGTGACGCTCAGCGGCAGAGAGTAAAAA	469
		470	CCGGTTTATCCCCGCTGGCGCGGGGAACAC	TAAAGTAGAATAAAAATATTCGCATAACAGA	530
		531	CCGGTTTATCCCCGCTGGCGCGGGGAACAC		560
ID	8-6F	95	CGGTTTATCCCCGCTGACGCGGGGAACAC	ACATGAATGTCGGTTCAGACCGTGTTTTTACC	155
Source	human	156	CGGTTTATCCCCGCTGGCGCGGGGAACAC	TTTAAAAGCATCAGCTAAATAATTAAAGAAAT	216
		217	CGGTTTATCCCCGCTGGCGCGGGGAACAC	GATCCCCACGATAATCACCCTGGGATCAATTT	277
		278	CGGTTTATCCCCGCTGACGCGGGGAACTC	ATCGCCGTGTCGTTTGCCGAAGTACTCAGCCA	338
		339	CGGTTTATCCCCGCTGACGCGGGGAACTC	GTTACCATCCAGGCCAATTTTAACAAATAGCC	399
		400	CGGTTTATCCCCGCTGACGCGGGGAACTC	CGGCATTTGGCTATTTCATGGCTGGAGCTGAA	460
		461	CGGTTTATCCCCGCTGACGCGGGGAACTC	AAGACAACGCGTTCGGATGTTTTCTGGCTGGG	521
		522	CGGTTTATCCCCGCTGACGCGGGGAACTC	TTAAATCGCTCTGGAAAAAAATGGTTTTTGCC	582
		583	CGGTTTATCCCCGCTGACGCGGGGAACTC		611
ID	8-7E	14	CGGTTTATCCCCGCTGGCGCGGGGAACAC	TTGCCAACCGCCAAAGACTGGAAAACCAATCT	74
Source	human	75	CGGTTTATCCCCGCTGACGCGGGGAACTC	CCAACGCGACGATTTTTGCCGCCGGTTATAAG	135
		136	CGGTTTATCCCCGCTGACGCGGGGAACTC	AATGGGGTAATAATATGGCCGTGTTGCGCTCG	196
		197	CGGTTTATCCCCGCTGACGCGGGGAACTC	GACAGTCCTTAACTCATGGAGCGTGGCCCGCC	257
		258	CGGTTTATCCCCGCTGACGCGGGGAACTC	GTTGGATATCGTAAGGATGAGTACATGGAAAG	318
		319	CGGTTTATCCCCGCTGACGCGGGGAACTC	CGTAACGAGCGTCGTTTTATTGCAGGAAAACA	379
		380	CGGTTTATCCCCGCTGACGCGGGGAACTC	ATCGCCGTGTCGTTTGCCGAAGTACTCAGCCA	440
		441	CGGTTTATCCCCGCTGACGCGGGGAACTC	AGTGAACGAGAACCCATCACCACCCGGCCATT	501
		502	CGGTTTATCCCCGCTGACGCGGGGAACTC	GGCACAATGAATGAGATGCGTATTACATATAA	562
		563	CGGTTTATCCCCGCTGACGCGGGGAACTC		591
ID	8-7F	16	CGGTTTATCCCCGCTGGCGCGGGGAACAC	TTGCCAACCGCCAAAGACTGGAAAACCAATCT	76
Source	human	77	CGGTTTATCCCCGCTGACGCGGGGAACTC	CCAACGCGACGATTTTTGCCGCCGGTTATAAG	137
		138	CGGTTTATCCCCGCTGACGCGGGGAACTC	AATGGGGTAATAATATGGCCGTGTTGCGCTCG	198
		199	CGGTTTATCCCCGCTGACGCGGGGAACTC	GACAGTCCTTAACTCATGGAGCGTGGCCCGCC	259
		260	CGGTTTATCCCCGCTGACGCGGGGAACTC	GTTGGATATCGTAAGGATGAGTACATGGAAAG	320
		321	CGGTTTATCCCCGCTGACGCGGGGAACTC	CGTAACGAGCGTCGTTTTATTGCAGGAAAACA	381
		382	CGGTTTATCCCCGCTGACGCGGGGAACTC	ATCGCCGTGTCGTTTGCCGAAGTACTCAGCCA	442
		443	CGGTTTATCCCCGCTGACGCGGGGAACTC	AGTGAACGGGAACCCATCACCACCCGGCCATT	503
		504	CGGTTTATCCCCGCTGACGCGGGGAACTC	GGCACAATGAATGAGATGCGTATTACATATAA	564
		565	CGGTTTATCCCCGCTGACGCGGGGAACTC		593
ID	8-8E	45	CCGGTTATCCCCGCTGGCGCGGGGAACAC	GATCCCCACGATAATCACCCTGGGATCAATTT	105
Source	human	106	CGGTTTATCCCCGCTGACGCGGGGAACTC	CTATCTGATTTTGAATACACATCTCTAAAACA	166
		167	CGGTTTATCCCCGCTGGCGCGGGGAACAC	GAGGCTGAACAGGGAGGGGGCTACCGGCACAG	227
		228	CGGTTTATCCCCGCTGGCGCGGGGAACAC	TTGCCAACCGCCAAAGACTGGAAAACCAATCT	288
		289	CGGTTTATCCCCGCTGACGCGGGGAACTC	CCAACGCGACGATTTTTGCCGCCGGTTATAAG	349
		350	CGGTTTATCCCCGCTGACGCGGGGAACTC	AATGGGGTAATAATATGGCCGTGTTGCGCTCG	410
		411	CGGTTTATCCCCGCTGACGCGGGGAACTC	GACAGTCCTTAACTCATGGAGCGTGGCCCGCC	471
		472	CGGTTTATCCCCGCTGACGCGGGGAACTC	GTTGGATATCGTAAGGATGAGTACATGGAAAG	532
		533	CGGTTTATCCCCGCTGACGCGGGGAACTC	CGTAACGAGCGTCGTTTTATTGCAGGAAAACA	593
		594	CGGTTTATCCCCGCTGACGCGGGGAACTC	ATCGCCGTGTCGTTTGCCGAAGTACTCAGCCA	654
		655	CGGTTTATCCCCGCTGACGCGGGGAACTC	AGTGAACGGGAACCCATCACCACCCGGCCATT	715
		716	CGGTTTATCCCCGCTGACGCGGGGAACTC	GGCACAATGAATGAGATGCGTATTACATATAA	776
		777	CGGTTTATCCCCGCTGACGCGGGGAACTC		805
ID	8-8F	115	CGGTTTATCCCCGCTGACGCGGGGAACTC	CTATCTGATTTTGAATACACATCTCTAAAACA	175
Source	human	176	CGGTTTATCCCCGCTGGCGCGGGGAACAC	GAGGCTGAACAGGGAGGGGGCTACCGGCACAG	236
		237	CGGTTTATCCCCGCTGGCGCGGGGAACAC	TTGCCAACCGCCAAAGACTGGAAAACCAATCT	297
		298	CGGTTTATCCCCGCTGACGCGGGGAACTC	CCAACGCGACGATTTTTGCCGCCGGTTATAAG	358
		359	CGGTTTATCCCCGCTGACGCGGGGAACTC	AATGGGGTAATAATATGGCCGTGTTGCGCTCG	419
		420	CGGTTTATCCCCGCTGACGCGGGGAACTC	GACAGTCCTTAACTCATGGAGCGTGGCCCGCC	480
		481	CGGTTTATCCCCGCTGACGCGGGGAACTC	GTTGGATATCGTAAGGATGAGTACATGGAAAG	541
		542	CGGTTTATCCCCGCTGACGCGGGGAACTC	CGTAACGAGCGTCGTTTTATTGCAGGAAAACA	602
		603	CGGTTTATCCCCGCTGACGCGGGGAACTC	ATCGCCGTGTCGTTTGCCGAAGTACTCAGCCA	663
		664	CGGTTTATCCCCGCTGACGCGGGGAACTC	AGTGAACGGGAACCCATCACCACCCGGCCATT	724
		725	CGGTTTATCCCCGCTGACGCGGGGAACTC		753
ID	8-9H	96	CGGTTTATCCCCGCTGATGCGGGGAACAC	CAGCGTCAGGCGTGAAATCTCACCGTCGTTGC	156
Source	human	157	CGGTTTATCCCTGCTGGCGCGGGGAACTC	TCGGTTCAGGCGTTGCAAACCTGGCTACCGGG	217
		218	CGGTTTATCCCCGCTGACGCGGGGAACTC	GTAGTCCATCATTCCACCTATGTCTGAACTCC	278
		279	CGGTTTATCCCCGCTGGCGCGGGGAACTC	CCGGGGGATAATGTTTACGGTCATGCGCCCCC	339
		340	CGGTTTATCCCCGCTGGCGCGGGGAACTC	ACTATGGCCCCGGCAAAAAACGCGCTGGTGGG	400
		401	CGGTTTATCCCCGCTGGCGCGGGGAACTC	TGGGCGGCTTGCCTTGCAGCCAGCTCCAGCAG	461
		462	CGGTTTATCCCCGCTGGCGCGGGGAACTC	AAGCTGGCTGGCAATCTCTTTCGGGGTGAGTC	522
		523	CGGTTTATCCCCGCTGGCGCGGGGAACTC	TAGTTTCCGTATCTCCGGATTTATAAAGCTGA	583
		584	CGGTTTATCCCCGCTGGCGCGGGGAACTC	GCAGGCGGCGACGCGCAGGGTATGCGCGATTCG	645
		646	CGGTTTATCCCCGCTGGCGCGGGGAACTC		674
ID	8-12C	107	CGGTTTATCCCCGCTGGCGCGGGGAACAC	TCACGCGCTGTTACCCAGTCCCTTTTTTTCAG	167
Source	human	168	CGGTTTATCCCCGCTGGCGCGGGGAACAC	CGCCGCGGACTCACGAGCAGACCATCACAGAC	228
		229	CGGTTTATCCCCGCTGGCGCGGGGAACAC	ACCCTCCAGATCTCGGGTGTCGGTAATGAAAA	289
		290	CGGTTTATCCCCGCTGGCGCGGGGAACAC	GAGCGCGTGCCGTGCCTGGGTTCATATGATGG	350
		351	CGGTTTATCCCCGCTGGCGCGGGGAACAC	GTGGTTGTTTAGGCGGGATTTGTTGCGTAAGT	411
		412	CGGTTTATCCCCGCTGGCGCGGGGAACAC	GCTGGCCGTCGTTTTTACTCAGTAACCGCCAA	472
		473	CGGTTTATCCCCGCTGGCGCGGGGAACAC		501
